# Supplementary material for: Genome-Wide Association Study and QTL Meta-Analysis Identified Novel Genomic Loci Controlling Potassium Use Efficiency and Agronomic Traits in Bread Wheat
Source: Front Plant Sci. 2020 Feb 18;11:70. doi: 10.3389/fpls.2020.00070 (PMC7041172; doi:10.3389/fpls.2020.00070)
Supplement: Supplementary file 1 [file Table_1.xlsx]

## Sheet: supplementary table 1
	Table S1. List of wheat cultivars used in this study including their year of release, pedigree, and selection history.
	S. No.	Variety	release year	Released by	CIMMYT Br Line	Pedigree	Selection History
	1	C-518	1933	WRI,AARI,Faisalabad,Punjab	-	SH-88/90A-204//MH97	-
	2	C-591	1934	NARC,Islamabad	-	PRL/PASTOR//2236(V6550/SUTLEH-86)	BR.4489-3B-6B-1B-0B
	3	CM-24/87	1940	WRI,Sakrand,Sindh	-	CNO SIB/NO/3/C273//NP875/PI SIB/4/HD1981	-
	4	C-228	1941	WRI,Sakrand,Sindh	LIRA	KVZ/TRM//PTM/ANA	CM43903-H-4Y-1M--1Y-3M-3Y-0B or CM43903-H-4Y-1M-1Y-3M-3Y-0B-0PAK (PAK)
	5	C-217	1944	WRI,AARI,Faisalabad,Punjab	-	KHP/D31708//CM74A370/3/CNO79/4/RL6043/4*NAC or KHP/D31708//CM74A370/3/CIANO79/4/RL6043/*4NAC	PBD795-23A-1A-0A
	6	C-250	1944	WRI,AARI,Faisalabad,Punjab	-	CROW'S'/NAC//BOW'S'	PB 222138-3A-0A-0A-231A-0A
	7	C-256	1946	WRI,AARI,Faisalabad,Punjab	-	-	-
	8	C-258	1947	WRI,AARI,Faisalabad,Punjab	-	-	-
	9	C-269	1949	WRI,AARI,Faisalabad,Punjab	-	-	-
	10	V-11183	1950		-	-	-
	11	V-8203	1950		-	-	-
	12	C-288	1954		-	-	-
	13	C-518	1954		-	-	-
	14	C-591	1954		-	-	-
	15	C-271	1957	AZARI,Bhakkar,Punjab	-	-	-
	16	C-273	1957	RARI,AARI,Bahawalpur,Punjab	-	-	-
	17	Dharabi	1958	NIFA,Peshawar,NWFP	-	-	-
	18	dirik	1958	WRI,AARI,Faisalabad,Punjab	-	PIT/GB//C271	PK50-18A-4A-13A-0A
	19	localwhite	1960	WRI,AARI,Faisalabad,Punjab	-	BB/GLL/3/GTO/7C//BB/CNO67	CM32347-3M-1Y-1M-1Y-1K-0A-0PAK
	20	MexiPak-65	1965	NIA,Tandojam,Sindh	-	-	-
	21	ZA-77	1965	PARC,Islamabad	-	PFAU/SERI//BOW	CM85295-101TOPY-2M-0Y-0M-3Y-0M-0SY [or CMSS97M00306S-0P5M-095Y-90M-010Y]
	22	C-306	1969	RARI,ARRI,Bahawalpur,Punjab	-	AU/UP301//GLL/Sx/3/PEW S/4/MAI S/MAY A S//PEWS	CM.67245-C-2M-OY
	23	Khushal	1969	WRI,AARI,Faisalabad,Punjab	SONALIKA	II53-388/AN//YT54/N10B/3/LR64/4/B4946.A.4.18.2.IY/Y53//3*Y50	II18427-0PAK
	24	Barani-70	1970	RARI,ARRI,Bahawalpur,Punjab	-	CNO/LR64A*2//SN64/SN63 or CNO/LR64*2/SON64/SON	PK6149-1B-0B-KG-1B-0B
	25	Chenab-70	1970	-	-	HARD FEDERATION X 9D	-
	26	Noshera-96	1970	NIFA,Peshawar,NWFP	-	C516/C591	-
	27	Nuri-70	1970	-	-	HARD FED/9D	-
	28	BlueSilver	1971	-	-	C 230 X IP 165	-
	29	SA-42	1971	-	-	C 209 X C 591	-
	30	Lyllpur-73	1973	-	-	-	-
	31	Pari-73	1973	BARI,AARI,Chakwal,Punjab	-	FORLANI/ACC//ANA or Fln/ACS//ANA	SWM4578-56M-3Y-3M-0Y-0PAK
	32	Potowar-73	1973	BARI,AARI,Chakwal,Punjab	-	ATTILA/3/HUI/CARC//CHEN/CHTO/4/ATTILA	CMBW90M4860-0T0PY-16M-10M-010Y-1M-015Y-0Y
	33	Sandal	1973	-	-	T9 X 8A	-
	34	Tarnab-73	1973	-	-	T9/8D or T9 X 8A	-
	35	Yecora	1974	WRI,AARI,Faisalabad,Punjab	-	BUC'S'/FCT'S'	CM64663-7M-0Y-0M-7Y-0M
	36	SA-72	1975	WRI,AARI,Faisalabad,Punjab	-	C-271/WILLET-DWARF//SONORA-64	PK 146-12A-4A-0A
	37	SA75	1975	WRI,AARI,Faisalabad,Punjab	CATBIRD	CHUM18/BAU	CM92991-59-0Y-0M-5Y-0B or CM91045
	38	Lu-26	1976	-	-	-	-
	39	Punjab-76	1976	-	-	-	-
	40	Sonalika	1978	RARI,AARI,Bahawalpur,Punjab	-	SASONO KOMOGI/NORIN//BOB'S'	PB18551-2B-1B-1B-2B-1B-0B
	41	Zarghoon	1979	-	-	-	-
	42	D97	1980	-	-	FORD//DUNDEE/BOBIN or FORD/DONDEE ( I )	-
	43	Pak-81	1981	WRI,AARI,Faisalabad,Punjab	-	FURY//KAL/BB	CM37138-48Y-1M-5Y-1M-4V-5Y-0A-0PAK
	44	Punjab-81	1981	WRI,AARI,Faisalabad,Punjab	-	PBW65/2*Pastor	CGSS974000367-099 TOP-067Y-099M--099Y-099B-16Y--0B
	45	Barani-83	1983	PARC,Islamabad	-	DWL5023/SNB//SNB	CM84986-H-1M-3M-2B-0Y
	46	Faisalabad-83	1983	WRI,AARI,Faisalabad,Punjab	-	MAYA/MON//KVZ/TRM	CM44083-N-3Y-1M-1Y-1M-1Y-0B
	47	Kohinoor-83	1983	NIFA,Peshawar,NWFP	-	PT'S'/3/TOB/LFN//BB/4/BB/HD-832-5//ON/5/G-V/ALD'S'//HPO	BR 3385-3B-1B-0B
	48	Sarhad-82	1983	PARC,Islamabad	-	JUP/ALD'S'//KLT'S'/3/VEE'S'/6/BEZ//TOB/8156/4/ON/3/6*TH/KF//6*LEE/KF/5	ICW91-0321-2AP-0TS-1AP-2AP-0L-0AP
	49	TJ83	1983	NIFA,Peshawar,NWFP	-	PFAU'S'/SERI//BOW'S'	CM 85295-0101TOPY-2M-0Y-0M-3Y-0M
	50	Faisalabad-85	1985	PARC,Islamabad	-	CHIL/2*STAR	CM112793-0TOPY-8M-020-010M-3Y-010M-10Y
	51	Punjab-85	1985	WRI,AARI,Faisalabad,Punjab	-	BURGUS/SORT 12-13//KAL/BB/3/PAK 81	PB 21912-11A-0A-0A-59A-0A-0A
	52	Sarsabz-86	1985	-	BAGULA	TTR/JUN	CM59123-3M-1Y-2M-1Y-2M-2Y-0M-0PAK[PAK]
	53	Wadanak	1985	WRI,AARI,Faisalabad,Punjab	ATTILA	WL 711/CROW "S"	PB1954-9A-0A-0A-0PAK [PAK] or PB 19545-9A-0A-1A-0A-PAK
	54	Satluj-86	1986	NIA,Tandojam,Sindh	-	ULC/PVN//TAN/3/BUC	CM96119-43Y-0M-0Y-4M-0RES-0PAK
	55	Khyber-87	1987	-	-	21931-CHAPINGO53/ANDES SIB/3/Y50/4/C271	PK937-17F-3K-2F
	56	Chakwal-86	1988	-	LIRA	KVZ/TRM//PTM/ANA	CM43903-H-4Y-1M-1Y-3M-2Y-0B
	57	Shalimar-88	1988	AEARC,Tandojam,Sindh	-	WL 711/CROW"S"	-
	58	Pasina-90	1990	WRI,AARI,Faisalabad,Punjab	TEETER	ORE F1 158/FDL//MFN/2*TIBA63/3/COC	CM37987-I-1Y-5M-0Y-0PAK
	59	Anmol-91	1991	-	-	LUAN/KOH-97	PBP29645-14A-18A-8A-4A-2A-0A
	60	Inqilab-91	1991	WRI,AARI,Faisalabad,Punjab	-	V-1562//CHRC'S'/HORK/3/KUFRA-I/4/CARP'S'/BJY'S'	PB24883-B-1A-0A
	61	Pasban-90	1991	Univ.,Agri.,Faisalabad,Punjab	-	BLS/KHUSHAL	-
	62	Rohtas-90	1991	-	-	-	-
	63	Soghat-90	1991	WRS,(BARI),Rawalpindi,Punjab	-	PSN/BOW	CM69560-1M-1Y-1M-2Y-0M-0PAK[PAK]
	64	Bakhtawar-92	1992	WRI,AARI,Faisalabad,Punjab	-	BB/NOR67	II27100-307M-100A-0A-0PAK
	65	Pirsabak-91	1992	RARI,AARI,Bahawalpur,Punjab	-	KAUZ//ALTAR84/AOS	CM111633-6M-20Y-10M-10M-2Y-0M-0B
	66	BWP-97	1993	WRI,AARI,Faisalabad,Punjab	ATTILA	NORD-DESPREZ(ND)/VG-9144//KALYANSONA/BLUEBIRD/3/YACO/4/VEERY-5	CM85836-50Y-0M-0Y-3M-0Y
	67	Kaghan-93	1993	-	-	CMH-77A917/PKV 1600//RL6010/6*SKA	-
	68	Sariab-92	1993	-	-	CHENAB2000/INQ-91	-
	69	Watan	1993	NIA,Tandojam,Sindh	-	OPATA/BOW'S'	CM 83398-2M-0Y-0M-5Y-0M
	70	Zardana-89	1993	ARS,Serai,Naurang,Bannu,NWFP	-	PJ/GB55 or PJ62/GB55	II8156-0PAK
	71	Potowar-93	1994	-	-	SPARROW/INIA//V.7394/WL711/13/BAUS	BR2974-2B-1B-9B-0B
	72	Kiran-95	1995	-	-	BUC or BUCS/4/TZPP/IRN46	CNO 67/3/PRI=FLAKE
	73	Parwaz-94	1995	-	-	OASIS/SKAUZ//4*BCN/3/2*PASTOR	CMSS00Y01881T-050M-030Y-030M-030WGY-33M-0Y-0S
	74	SAAR	1995	-	-	INQALAB 91*2/TUKURU	CGSS99B00015F-099Y-099M-099Y-099M-29Y-0B-0ID
	75	Abadgar	1996	CCRI,Pirsabak/AARI,F.Abad,NWFP/Punjab	VEERY	KVZ/BUHO//KAL/BB	CM33027-F-15M-500Y-0M-76B-0Y-0PAK
	76	Azri-96	1996		-	-	-
	77	Kohsar-95	1996	-	-	-	-
	78	NIFA-Bathor	1996	NIFA,Peshawar,NWFP	-	V.5648/PARULA or V.5648/PRL	PB20089-7A-4A-0A
	79	Shahkar-95	1996	WRI,AARI,Faisalabad,Punjab	BLUEBIRD	CNO67//SN64/KLRE/3/8156	II23584-303M-0Y-11A-1A-1436-0PAK
	80	Suleman-96	1996	CCRI,Pirsabak,NWFP	-	BUC/FLK//MYNA/VUL	CM91575-2Y-0M-0Y-1M-0Y
	81	Tatara-96	1996	WRI,AARI,Faisalabad,Punjab	BLUEBIRD	CNO//SN64/KLRE/3/8156	II23584-25Y-6M-0Y-0PAK
	82	Chakwal-97	1997	WRI,AARI,Faisalabad,Punjab	-	INIA F66/TH.DISTICHUM//INIAF66/3/GENARO T81 or INIA F66/A.DISTCHUM//INIA66/3/GEN	W.5898-1
	83	Drawar-97	1997	-	-	-	-
	84	Kohistan-97	1997	-	-	KVZ/3/TOB/CTFN/BB/4/BLO/5/VEE#5/6/BOW/3/YD//BB/CHA	CM 75650-C-1M-1Y-3M-3Y-OB or CM75650-C-1M-1Y-3M-3Y-0B-0PAK
	85	MH-97	1997	CCRI,Pirsabak,NWFP	-	KAUZ/PASTOR	CMSS93B00025S-48Y-010M-010Y-4Y-0M
	86	Fakhr-e-sarhad	1998	CCRI,Pirsabak,NWFP	-	MUNIA/CHTO//AMSEL	CMSS93B00729S-23Y-010M-010Y-010M-7Y-1M-0Y
	87	Margalla-99	1999	CCRI,Pirsabak,NWFP	-	-	NA
	88	Auqab-2000	2000	WRI,AARI,Faisalabad,Punjab	-	INIA/3/SN64/P4160(E)//SN64 or INIA/3/SON64/P4160(E)//SON64	PAK 6841-2A-1A-0A
	89	Bhakhar-2000	2000	WRS,(BARI),Rawalpindi,Punjab	-	URES/BOW`S	CM78108-1M-20Y-2M-18Y-0B
	90	BWP-2000	2000	WRI,AARI,Faisalabad,Punjab	-	NAI60/CB151/S949/3/MEXIPAK	PK6841-2A-2A-1A-0A
	91	Chenab-2000	2000	WRI,AARI,Faisalabad,Punjab	-	AMSEL/ATTILA//INQ-91/PEW'S'	-
	92	Iqbal-2000	2000	WRS,(BARI),Rawalpindi,Punjab	-	BURT/KENYA//QUETA(L)/3/NAD63	-
	93	Marvi-2000	2000	RARI,AARI,Bahawalpur,Punjab	-	PB85/NKT'S'	BR2194-12B-0B
	94	Saleem-2000	2000	WRI,AARI,Faisalabad,Punjab	LIRA	KVZ/TRM//PTM/ANA	CM43903-H-4Y-1M-1Y-3M-3Y-0B-0PAK
	95	Punjnad-2001	2001	WRI,AARI,Faisalabad,Punjab	-	INIA F 66/TH.DISTICHUM//INIA F 66/3/GENARO T 81 or INIA F 66/ A.DISTCHUM//INIA66/3/GEN	W.8461-R or W.8461-R-0PAK(PAK)
	96	Wafaq-2001	2001	-	-	Kauz/Yaco//Kauz	CRG 873-5Y-010M-0Y-0PAK
	97	AS-2002	2002	CCRI,Pirsabak,NWFP	-	CHAM6//KITE/PGO	ICW93-0032-7F-0K-0F.
	98	Bhakkar-2002	2002	-	-	-	-
	99	GA-2002	2002	-	-	NAI60/CB151//S949/3/MEXIPAK	NA
	100	Moomal-2002	2002	WRI,AARI,Faisalabad,Punjab	-	CNO67//SN64/KLRE/3/8156	II23584-17Y-1A-0A-OPAK
	101	Saleem-2002	2002	-	-	C271//LR64/SN64	-
	102	SH-2002	2002	-	-	-	-
	103	UFAQ	2002	-	-	NAI60/CB151/S949/3/MEXIPAK	-
	104	Tijaban	2002		-	-	-
	105	Manthar-03	2003	-	-	-	-
	106	SH-2003	2003	CCRI,Pirsabak,NWFP	BOBWHITE	AU//KAL/BB/3/WOP	CM33203-K-9M-24Y-0M
	107	Bhittai	2004	ARI,Sariab,Quetta,Balochistan	-	BB/GLL//CARP/3/PVN	CM33483-C-7M-1Y-0M-0PAK[PAK]
	108	Td-1	2004	NIA,Tandojam,Sindh	BUCKBUCK	BY/MAYA/4/BB//HD832.5.5/ON/3/CNO67/PJ62 or PITIC-62/FROND//MEXIPAK/3/PITIC-62/MAZOE-79-75-76 [wheatpedigree.net] or PI/FRND//MXP/3/PI/M20/79	CM31678-0PAK or S89-75-76-RS
	109	Pirsabak-2005	2005	CCRI, Pirsabak, Noshera	-	-	-
	110	Rashkoh-2005	2005	-	-	CHIL / ALD // PVN / Yecora-70	NA
	111	Fareed-06	2006	WRI,AARI,Faisalabad,Punjab	-	INQALAB-91/FINK'S'	PB25552-1A-0A-0A-1A-0A
	112	Imdad-2005	2006	-	-	CHILL/2* STAR/4/BOW//BUC/PVN/3/2*VEE#10	CMSS95Y00645-100Y-200M-17Y-10M-0Y-0PAK
	113	Khirman-2006	2006	-	-	-	-
	114	Sassi-2006	2006	-	-	HD-2329	PAU-ACC-3079
	115	Seher-2006	2006	WRI,AARI,Faisalabad,Punjab	-	WL711//F371/TRM	PB 20371-20A-4A-0A-0K-0A
	116	Shafaq-2006	2006	-	-	PB81/HD2182//PB81	PB.1861-3A-3A-OA
	117	SKD-1	2006	-	-	LU 26/HD 21790/ 2*INQALAB 91	PB 28633P-2A-6A-0A
	118	Chakwal-50	2008	CCRI,Pirsabak,NWFP	-	F6.74/BUN//SIS/3/VEE#7 or F6-74/BUN//SIS/3/VEE#7	CM86141-62M-0Y-0M-4Y-0M or CM86141-62-0Y-0M-4Y-0M
	119	Faisalabad-2008	2008	-	-	-	-
	120	Hashim-2008	2008	-	SONALIKA	II53.388/AN/3/YT54/N10B//LR64/4/B4946.A.4.18.2.1Y/Y53//3*Y50	II 18427-4R-1M-0IND
	121	Lasani-2008	2008	NIA,Tandojam,Sindh	-	PAVON MUTANT-3	-
	122	Miraj-2008	2008	-	-	WT(E)/SON64	-
	123	Pirsabak-08	2008	NIFA,Peshawar,NWFP	-	JUP/ALD'S'//KLT'S'	CM79510-024Y-2M-05Y-01M-1Y-0B
	124	GOMAL 7	2008		-	Atilla	CM85836-4Y-0M-0Y-14M-0Y-5M-0Y-15J-0Y-0AP
	125	BARS-2009	2009	ARI,Tandojam,Sindh	-	MAI'S'/NORTENO65/H68	CM 59695
	126	NARC-2009	2009	ARI,Tandojam,Sindh	-	-	-
	127	Peshawar9	2009	ABRI,AARI,Faisalabad.,Punjab	-	V.84133/V83150	NA
	128	Sunahri	2010	WRI,AARI,Faisalabad,Punjab	-	JO/AA//FGO or Jo'S'/AA'S'//FG'S'	CM9799-2A-0A
	129	AARI-2011	2011	-	-	OPATA/RAYON//KAUZ	CMBW 90Y3180-0TOPM-3Y-010M-010M-010Y-1M-015Y-0Y
	130	Aas-2011	2011	-	-	LU26/HD 2179	PB 19738-18A-4A-3A-0A
	131	Barsat	2011	-	-	FRET2	CGSS96Y00146T-099B-099Y-099B-16Y-0B-0SY
	132	Millat-2011	2011	ARI,Tandojam,Sindh	-	NOR67/7C	II30367-1M-1Y-3M-0Y
	133	NARC-2011	2011	ARI,Sariab,Quetta,Balochistan	-	CNO67/8156//TOB66/CNO67/4/NO/3/12300//LR64A/8156/5/PVN or CNO67/8156//TOB 66/CNO67/4/NOROESTE F66/3/12300//LR64A/8156/5/PVN	CM40577-6M-2Y-4M-1Y-8M-1Y-0B
	134	NARC-2011	2011	NARC,Islamabad	-	OASIS/SKAUZ//4*BCN/3/2*PASTOR	CMSS00Y01881T-050M-030Y-030M-030WGY-33M-0Y-0S or CMSS00Y01881T-050M-030Y-030M-030WGY-33M-0Y-01D
	135	Punjab-2011	2011	WRI,AARI,Faisalabad,Punjab	BLUEBIRD	CNO67//SON64/KLRE/3/8156	II23584-26Y-2M-1Y-0M
	136	Sindh-2011	2011		-	-	-
	137	Benazir-2012	2012		-	CHEN/AEGILOPS SQUARROSA (TAUS)//BCN/3/VEE#7/…	CMSS93B01854T-040Y-08Y-010M-010Y-010M-8Y-0M-5KBY
	138	HAMAL-FAQIR	2012		-	LFN/1158.57//Prl/3/Hahn/4/Kauz	-
	139	NIFA-LALMA	2012	NIFA,Peshawar,NWFP	-	PASTOR/3/ALTAR84/AEGILOPS SQUARROSA(TAUS)//OPATA (SOKOLL)	CMSS97M00316S-OP20M-OP20Y-43M-0Y
	140	NIA SAARANG	2012	NIA,Tandojam,Sindh	-	SHA4/Weaver//Skauz*2/SRMA	-
	141	Galaxy-2013	2013	NARC,Islamabad	-	-	-
	142	Lalma	2013		-	PASTOR/3/ALTAR84/AEGILOPS SQUARROSA(TAUS)//OPATA (SOKOLL)	CM 103733-42M-030Y-010M-4Y-010Y-0M
	143	Pak-2013	2013		-	-	-
	144	Pirsabak-2013	2013	CCRI, Pirsabak, Noshera	-	CS/TH.SC//3*PVN/3/MIRLO/BUC/4/MILAN/5/TILHI	CMSS97M04005T-040Y-020Y-030M-020Y-040M-28Y-3M-0Y
	145	Sarang	2013	ARI,Sariab,Quetta,Balochistan	-	CC/INIA/3/TOB/CTFN//BB/4/7C	CM8237-G-1M-3Y-2M-4Y-0M
	146	SHAHKAR-2013	2013	CCRI	-	CMH84.3379/CMH78.578//MILAN	-
	147	Shahkar-2013	2013		-	CMH84.3379/CMH78.578//MILAN	CMSS93Y006285-7Y-010Y-010M-010Y-010M-0Y-3KBY-0KBY
	148	Shalkot	2014		-	TRACHA’S’//CMH76-252/PVN’S’	ICW93-0065-6AP-0L-3AP-0L-1AP-0AP-0PAK
	149	AZRC1	2014		-	TRACHA 1//CMH76-252/PVN	ICW93-0065-6AP-0L-3AP-011AP-0AP
	150	GANDOM	2015		-	CHIRYA3/OPATA//2*PARULA/3/ROHTAS90	-
