# Supplementary material for: Genome-Wide Association Study and QTL Meta-Analysis Identified Novel Genomic Loci Controlling Potassium Use Efficiency and Agronomic Traits in Bread Wheat
Source: Front Plant Sci. 2020 Feb 18;11:70. doi: 10.3389/fpls.2020.00070 (PMC7041172; doi:10.3389/fpls.2020.00070)
Supplement: Supplementary file 2 [file Table_2.xlsx]

## Sheet: Table S2
	Table S2. Shapiro-Wilk and Jarque-Bera normality tests for target traits distribution across population.
	Variable\Test	Shapiro-Wilk	Jarque-Bera
	(GY_C_2016)	0.0913	0.0651
	(GY_T_2016)	0.2869	0.409
	(GY_C_2017)	0.379	0.3792
	(K_C_2017)	0.0733	0.031
	(KUtE_C_2017)	0.1512	0.3936
	(KUpE_C_2017)	0.0733	0.031
	(KUE_C_2017)	0.379	0.3792
	(GY_T_2017)	0.0865	0.1346
	(K_T_2017)	0.0677	0.001
	(KUtE_T_2017)	0.0726	0.0575
	(KUpE_T_2017)	0.0677	0.001
	(KUE_T_2017)	0.0865	0.0901
	(GY_C_2018)	0.0674	0.1249
	(GY_T_2018)	0.0788	0.2137
	(K_C_2018)	0.0742	0.0943
	(K_T_2018)	0.0777	0.0759
	(KUtE_C_2018)	0.084	0.0895
	(KUtE_T_2018)	0.0903	0.0701
	(KUpE_C_2018)	0.0742	0.0943
	(KUpE_T_2018)	0.0777	0.0759
	(KUE_C_2018)	0.0674	0.1249
	(KUE_T_2018)	0.0788	0.2137
	Level of significance (alpha = 0.05)
	Test interpretation:
	H0: The variable from which the sample was extracted follows a Normal distribution.
	Ha: The variable from which the sample was extracted does not follow a Normal distribution.
	If the computed p-value is greater than the significance level alpha=0.05, one cannot reject the null hypothesis H0.
	The risk to reject the null hypothesis H0 while it is true is p-value in percentage at a scale of 1.
