# Supplementary material for: Genome-Wide Association Study and QTL Meta-Analysis Identified Novel Genomic Loci Controlling Potassium Use Efficiency and Agronomic Traits in Bread Wheat
Source: Front Plant Sci. 2020 Feb 18;11:70. doi: 10.3389/fpls.2020.00070 (PMC7041172; doi:10.3389/fpls.2020.00070)
Supplement: Supplementary file 3 [file Table_3.xlsx]

## Sheet: Table S3
	Table S3. Coefficient of correlation between agronomic and potassium related traits in hydroponic experiment.
	Correlation matrix (Pearson):
	*Trait	GR_C	FW_C	RWC_C	SL_C	SW_C	LA_C	RL_C	RW_C	NA_C	CHL_14DAG_C	CHL_21DAG_C	K_C	Na_C	KUtE_C	KUpE_C	KUE_C	GR_T	FW_T	RWC_T	SL_T	SW_T	LA_T	RL_T	RW_T	NA_T	CHL_14DAG_T	CHL_21DAG_T	K_T	Na_T	KUtE_T	KUpE_T	KUE_T
	GR_C	1	0.226532	0.0170166	0.106241	-0.00232206	0.092487	0.0844864	-0.149417	0.119678	-0.233733	-0.0834469	0.015291	-0.0516151	0.243659	0.015291	0.274428	0.382316	0.275207	-0.0192603	0.0777277	0.119958	0.116669	-0.155168	0.0981149	0.0312601	-0.114708	-0.164081	-0.164999	-0.108392	0.359939	-0.164999	0.275207
	FW_C	0.226532	1	0.271963	0.483077	0.291695	0.556176	0.0537343	-0.0642098	0.160637	0.20613	0.182727	0.246979	0.0677464	0.545499	0.246979	0.849482	0.320593	0.723856	0.106055	0.500504	0.288518	0.538372	-0.0395962	-0.0579293	0.128166	0.139163	0.133446	0.0716041	0.0493145	0.292219	0.0716041	0.713236
	RWC_C	0.0170166	0.271963	1	0.0882842	0.0325551	0.0849447	0.0973496	-0.0683337	-0.04493	-0.0260687	-0.0343448	0.103253	-0.271712	0.136962	0.103253	0.216794	0.0365038	0.0046644	0.303594	0.168762	-0.0595506	0.0911584	-0.0831798	0.20984	-0.241002	-0.168063	-0.0405695	0.0907466	-0.225562	-0.0299589	0.0907466	0.0151177
	SL_C	0.106241	0.483077	0.0882842	1	0.0330557	0.884735	0.150033	-0.173869	0.205771	-0.306976	-0.119184	0.228121	0.0133089	0.0967492	0.228121	0.368564	0.0476212	0.508665	0.173709	0.845032	-0.0197498	0.618863	-0.0766668	-0.0610966	0.139943	-0.309567	-0.301582	0.0658829	-0.104609	0.206935	0.0658829	0.506612
	SW_C	-0.00232206	0.291695	0.0325551	0.0330557	1	0.487251	0.10199	-0.2115	0.23379	0.257453	0.189705	0.18804	0.0243948	0.0694001	0.18804	0.301303	0.174126	0.303698	0.120493	0.0621149	0.34353	0.253499	-0.0602065	-0.122151	0.145672	0.26647	0.301121	0.185313	-0.083649	-0.0182825	0.185313	0.303698
	LA_C	0.092487	0.556176	0.0849447	0.884735	0.487251	1	0.184866	-0.259222	0.300529	-0.145185	-0.0258756	0.286682	0.0187499	0.117333	0.286682	0.461267	0.126133	0.585838	0.189876	0.758002	0.162425	0.664442	-0.0939596	-0.116912	0.201921	-0.138472	-0.123014	0.146308	-0.124537	0.165751	0.146308	0.58407
	RL_C	0.0844864	0.0537343	0.0973496	0.150033	0.10199	0.184866	1	-0.85632	0.707076	-0.160731	-0.28523	0.415753	-0.155143	-0.019022	0.415753	0.36372	-0.0235029	0.119629	0.179772	0.253371	0.271742	0.343417	0.184786	-0.205376	0.266172	-0.100684	-0.115051	0.105463	-0.192668	-0.0411133	0.105463	0.120351
	RW_C	-0.149417	-0.0642098	-0.0683337	-0.173869	-0.2115	-0.259222	-0.85632	1	-0.853462	0.117485	0.2051	-0.455467	0.141307	0.0716019	-0.455467	-0.352534	-0.0569332	-0.198853	-0.139599	-0.314976	-0.381611	-0.455523	-0.213139	0.299196	-0.38686	-0.022119	0.0613264	-0.102252	0.149271	-0.00192199	-0.102252	-0.200524
	NA_C	0.119678	0.160637	-0.04493	0.205771	0.23379	0.300529	0.707076	-0.853462	1	0.0342369	-0.0523306	0.453677	-0.0592533	-0.0577491	0.453677	0.40008	0.104676	0.371662	-0.028442	0.36509	0.381429	0.502791	0.412419	-0.603064	0.682979	0.191502	0.106945	0.218627	-0.145225	-0.044691	0.218627	0.371701
	CHL_14DAG_C	-0.233733	0.20613	-0.0260687	-0.306976	0.257453	-0.145185	-0.160731	0.117485	0.0342369	1	0.693543	0.156082	0.0605927	0.0316009	0.156082	0.164835	0.189306	0.251492	0.0308309	-0.204477	0.236867	-0.00432539	0.167459	-0.244473	0.203375	0.656114	0.634566	0.126203	0.165824	-0.0506182	0.126203	0.243744
	CHL_21DAG_C	-0.0834469	0.182727	-0.0343448	-0.119184	0.189705	-0.0258756	-0.28523	0.2051	-0.0523306	0.693543	1	0.192087	0.1643	-0.113254	0.192087	0.0977841	0.150359	0.247173	0.0423807	-0.0756491	0.056395	-0.010832	0.200293	-0.270876	0.239876	0.628992	0.655085	0.192475	0.08901	-0.0782265	0.192475	0.237944
	K_C	0.015291	0.246979	0.103253	0.228121	0.18804	0.286682	0.415753	-0.455467	0.453677	0.156082	0.192087	1	0.00391511	-0.509154	1	0.400379	0.021735	0.355058	0.230413	0.326341	0.206313	0.377141	0.265207	-0.373029	0.410865	0.165256	0.192651	0.333413	-0.0113552	-0.0943733	0.333413	0.34085
	Na_C	-0.0516151	0.0677464	-0.271712	0.0133089	0.0243948	0.0187499	-0.155143	0.141307	-0.0592533	0.0605927	0.1643	0.00391511	1	0.00482875	0.00391511	0.0405019	0.113874	0.123387	0.066587	-0.0492051	0.0159726	-0.0447155	0.0114435	-0.0346394	0.04177	0.216206	0.22417	0.0214156	0.447126	0.0733274	0.0214156	0.119767
	KUtE_C	0.243659	0.545499	0.136962	0.0967492	0.0694001	0.117333	-0.019022	0.0716019	-0.0577491	0.0316009	-0.113254	-0.509154	0.00482875	1	-0.509154	0.548046	0.263902	0.261528	-0.0278297	0.0882126	0.121704	0.118049	-0.205167	0.24634	-0.192077	-0.0507412	-0.0666399	-0.282803	0.049997	0.348237	-0.282803	0.264326
	KUpE_C	0.015291	0.246979	0.103253	0.228121	0.18804	0.286682	0.415753	-0.455467	0.453677	0.156082	0.192087	1	0.00391511	-0.509154	1	0.400379	0.021735	0.355058	0.230413	0.326341	0.206313	0.377141	0.265207	-0.373029	0.410865	0.165256	0.192651	0.333413	-0.0113552	-0.0943733	0.333413	0.34085
	KUE_C	0.274428	0.849482	0.216794	0.368564	0.301303	0.461267	0.36372	-0.352534	0.40008	0.164835	0.0977841	0.400379	0.0405019	0.548046	0.400379	1	0.26464	0.652031	0.131762	0.443569	0.329051	0.517996	0.0297528	-0.131138	0.221727	0.131603	0.11183	0.0393877	0.0433449	0.265661	0.0393877	0.643953
	GR_T	0.382316	0.320593	0.0365038	0.0476212	0.174126	0.126133	-0.0235029	-0.0569332	0.104676	0.189306	0.150359	0.021735	0.113874	0.263902	0.021735	0.26464	1	0.488222	0.28557	0.157919	0.275231	0.275784	-0.0526373	-0.0426934	0.0882979	0.22514	0.271714	0.118652	-0.0937828	0.225471	0.118652	0.504374
	FW_T	0.275207	0.723856	0.0046644	0.508665	0.303698	0.585838	0.119629	-0.198853	0.371662	0.251492	0.247173	0.355058	0.123387	0.261528	0.355058	0.652031	0.488222	1	0.19026	0.603603	0.366939	0.669803	0.106809	-0.31369	0.383661	0.25075	0.236065	0.186411	-0.00300232	0.342306	0.186411	0.991829
	RWC_T	-0.0192603	0.106055	0.303594	0.173709	0.120493	0.189876	0.179772	-0.139599	-0.028442	0.0308309	0.0423807	0.230413	0.066587	-0.0278297	0.230413	0.131762	0.28557	0.19026	1	0.234491	0.102726	0.218787	-0.166746	0.213108	-0.200488	-0.12936	0.0364365	0.0677235	-0.149141	0.0940136	0.0677235	0.190852
	SL_T	0.0777277	0.500504	0.168762	0.845032	0.0621149	0.758002	0.253371	-0.314976	0.36509	-0.204477	-0.0756491	0.326341	-0.0492051	0.0882126	0.326341	0.443569	0.157919	0.603603	0.234491	1	0.15109	0.834868	0.0517345	-0.215797	0.270463	-0.243641	-0.170293	0.192634	-0.130189	0.103977	0.192634	0.595751
	SW_T	0.119958	0.288518	-0.0595506	-0.0197498	0.34353	0.162425	0.271742	-0.381611	0.381429	0.236867	0.056395	0.206313	0.0159726	0.121704	0.206313	0.329051	0.275231	0.366939	0.102726	0.15109	1	0.66157	0.0839571	-0.236258	0.274611	0.371333	0.19996	0.23446	-0.052918	-0.0303442	0.23446	0.352546
	LA_T	0.116669	0.538372	0.0911584	0.618863	0.253499	0.664442	0.343417	-0.455523	0.502791	-0.00432539	-0.010832	0.377141	-0.0447155	0.118049	0.377141	0.517996	0.275784	0.669803	0.218787	0.834868	0.66157	1	0.0977465	-0.315538	0.374491	0.043315	-0.00448946	0.282558	-0.126982	0.0572523	0.282558	0.656605
	RL_T	-0.155168	-0.0395962	-0.0831798	-0.0766668	-0.0602065	-0.0939596	0.184786	-0.213139	0.412419	0.167459	0.200293	0.265207	0.0114435	-0.205167	0.265207	0.0297528	-0.0526373	0.106809	-0.166746	0.0517345	0.0839571	0.0977465	1	-0.793533	0.663002	0.256259	0.23718	0.332838	-0.0527041	-0.300892	0.332838	0.0976956
	RW_T	0.0981149	-0.0579293	0.20984	-0.0610966	-0.122151	-0.116912	-0.205376	0.299196	-0.603064	-0.244473	-0.270876	-0.373029	-0.0346394	0.24634	-0.373029	-0.131138	-0.0426934	-0.31369	0.213108	-0.215797	-0.236258	-0.315538	-0.793533	1	-0.94153	-0.370726	-0.31895	-0.477791	0.0988328	0.351406	-0.477791	-0.310998
	NA_T	0.0312601	0.128166	-0.241002	0.139943	0.145672	0.201921	0.266172	-0.38686	0.682979	0.203375	0.239876	0.410865	0.04177	-0.192077	0.410865	0.221727	0.0882979	0.383661	-0.200488	0.270463	0.274611	0.374491	0.663002	-0.94153	1	0.341745	0.289183	0.422354	-0.0789013	-0.246474	0.422354	0.383515
	CHL_14DAG_T	-0.114708	0.139163	-0.168063	-0.309567	0.26647	-0.138472	-0.100684	-0.022119	0.191502	0.656114	0.628992	0.165256	0.216206	-0.0507412	0.165256	0.131603	0.22514	0.25075	-0.12936	-0.243641	0.371333	0.043315	0.256259	-0.370726	0.341745	1	0.756529	0.159075	0.0927526	-0.0604527	0.159075	0.246252
	CHL_21DAG_T	-0.164081	0.133446	-0.0405695	-0.301582	0.301121	-0.123014	-0.115051	0.0613264	0.106945	0.634566	0.655085	0.192651	0.22417	-0.0666399	0.192651	0.11183	0.271714	0.236065	0.0364365	-0.170293	0.19996	-0.00448946	0.23718	-0.31895	0.289183	0.756529	1	0.201307	0.044573	-0.0686231	0.201307	0.239417
	K_T	-0.164999	0.0716041	0.0907466	0.0658829	0.185313	0.146308	0.105463	-0.102252	0.218627	0.126203	0.192475	0.333413	0.0214156	-0.282803	0.333413	0.0393877	0.118652	0.186411	0.0677235	0.192634	0.23446	0.282558	0.332838	-0.477791	0.422354	0.159075	0.201307	1	-0.243924	-0.747895	1	0.20721
	Na_T	-0.108392	0.0493145	-0.225562	-0.104609	-0.083649	-0.124537	-0.192668	0.149271	-0.145225	0.165824	0.08901	-0.0113552	0.447126	0.049997	-0.0113552	0.0433449	-0.0937828	-0.00300232	-0.149141	-0.130189	-0.052918	-0.126982	-0.0527041	0.0988328	-0.0789013	0.0927526	0.044573	-0.243924	1	0.137377	-0.243924	-0.0474337
	KUtE_T	0.359939	0.292219	-0.0299589	0.206935	-0.0182825	0.165751	-0.0411133	-0.00192199	-0.044691	-0.0506182	-0.0782265	-0.0943733	0.0733274	0.348237	-0.0943733	0.265661	0.225471	0.342306	0.0940136	0.103977	-0.0303442	0.0572523	-0.300892	0.351406	-0.246474	-0.0604527	-0.0686231	-0.747895	0.137377	1	-0.747895	0.34906
	KUpE_T	-0.164999	0.0716041	0.0907466	0.0658829	0.185313	0.146308	0.105463	-0.102252	0.218627	0.126203	0.192475	0.333413	0.0214156	-0.282803	0.333413	0.0393877	0.118652	0.186411	0.0677235	0.192634	0.23446	0.282558	0.332838	-0.477791	0.422354	0.159075	0.201307	1	-0.243924	-0.747895	1	0.20721
	KUE_T	0.275207	0.713236	0.0151177	0.506612	0.303698	0.58407	0.120351	-0.200524	0.371701	0.243744	0.237944	0.34085	0.119767	0.264326	0.34085	0.643953	0.504374	0.991829	0.190852	0.595751	0.352546	0.656605	0.0976956	-0.310998	0.383515	0.246252	0.239417	0.20721	-0.0474337	0.34906	0.20721	1
	Values in bold are different from 0 with a significance level alpha=0.05
	*Trait nomenclature is presented in Table 2 legends.
	p-values:
	Variables	GR_C	FW_C	RWC_C	SL_C	SW_C	LA_C	RL_C	RW_C	NA_C	CHL_14DAG_C	CHL_21DAG_C	K_C	Na_C	KUtE_C	KUpE_C	KUE_C	GR_T	FW_T	RWC_T	SL_T	SW_T	LA_T	RL_T	RW_T	NA_T	CHL_14DAG_T	CHL_21DAG_T	K_T	Na_T	KUtE_T	KUpE_T	KUE_T
	GR_C	0	0.0234278	0.866553	0.292785	0.981707	0.360084	0.403302	0.137881	0.235623	0.01926	0.409134	0.879978	0.61005	0.0145699	0.879978	0.00572673	8.66219e-05	0.00558509	0.849153	0.44209	0.234518	0.247692	0.12319	0.331469	0.757515	0.255783	0.102835	0.100898	0.283066	0.000234871	0.100898	0.00558509
	FW_C	0.0234278	0	0.00619579	< 0.0001	0.00323375	< 0.0001	0.595439	0.525636	0.110363	0.0396346	0.0688128	0.0132403	0.503038	< 0.0001	0.0132403	< 0.0001	0.00114632	< 0.0001	0.293635	< 0.0001	0.00360184	< 0.0001	0.695695	0.566989	0.203803	0.16732	0.185634	0.478977	0.626087	0.0031764	0.478977	< 0.0001
	RWC_C	0.866553	0.00619579	0	0.382418	0.747799	0.400747	0.335273	0.499335	0.657133	0.796829	0.734436	0.306648	0.00624551	0.174206	0.306648	0.0302713	0.718422	0.963264	0.00213637	0.0932555	0.556168	0.367055	0.41064	0.0361351	0.0157161	0.094641	0.688597	0.369233	0.024044	0.767315	0.369233	0.881329
	SL_C	0.292785	< 0.0001	0.382418	0	0.744053	< 0.0001	0.136246	0.0836235	0.0399876	0.00189293	0.237573	0.0224469	0.895442	0.338276	0.0224469	0.00016128	0.638004	< 0.0001	0.0839131	< 0.0001	0.845366	< 0.0001	0.448363	0.545944	0.164929	0.00172372	0.0022943	0.514882	0.300304	0.0388526	0.514882	< 0.0001
	SW_C	0.981707	0.00323375	0.747799	0.744053	0	< 0.0001	0.312634	0.0346547	0.0192297	0.00971233	0.058704	0.0609985	0.80962	0.492648	0.0609985	0.00231694	0.0831613	0.00212847	0.232423	0.53926	0.0004666	0.0109331	0.55182	0.226015	0.14814	0.00736585	0.00233187	0.064914	0.407996	0.856728	0.064914	0.00212847
	LA_C	0.360084	< 0.0001	0.400747	< 0.0001	< 0.0001	0	0.065575	0.00920603	0.00238107	0.149516	0.798302	0.00383119	0.853105	0.244994	0.00383119	< 0.0001	0.211125	< 0.0001	0.0584726	< 0.0001	0.106404	< 0.0001	0.352453	0.246702	0.0439435	0.169461	0.222724	0.146358	0.217008	0.0993329	0.146358	< 0.0001
	RL_C	0.403302	0.595439	0.335273	0.136246	0.312634	0.065575	0	< 0.0001	< 0.0001	0.110152	0.00402187	< 0.0001	0.123251	0.850997	< 0.0001	0.000199443	0.816456	0.235813	0.073497	0.0109746	0.00623953	0.000468739	0.0656932	0.0403795	0.00743464	0.318901	0.254356	0.296354	0.0547952	0.684643	0.296354	0.232978
	RW_C	0.137881	0.525636	0.499335	0.0836235	0.0346547	0.00920603	< 0.0001	0	< 0.0001	0.244378	0.0406553	< 0.0001	0.160809	0.478991	< 0.0001	0.000321627	0.573686	0.0473249	0.165983	0.0014138	< 0.0001	< 0.0001	0.0332437	0.00249509	< 0.0001	0.82709	0.544432	0.311385	0.138271	0.984858	0.311385	0.0454579
	NA_C	0.235623	0.110363	0.657133	0.0399876	0.0192297	0.00238107	< 0.0001	< 0.0001	0	0.73524	0.605099	< 0.0001	0.558145	0.568198	< 0.0001	< 0.0001	0.299994	0.000140543	0.778786	0.000187879	< 0.0001	< 0.0001	< 0.0001	< 0.0001	< 0.0001	0.0563069	0.289581	0.0288674	0.149401	0.658842	0.0288674	0.000140295
	CHL_14DAG_C	0.01926	0.0396346	0.796829	0.00189293	0.00971233	0.149516	0.110152	0.244378	0.73524	0	< 0.0001	0.120971	0.549267	0.754954	0.120971	0.101243	0.0592469	0.0116024	0.760743	0.0412831	0.0176555	0.965932	0.0958493	0.0142335	0.042413	< 0.0001	< 0.0001	0.210871	0.0991826	0.616977	0.210871	0.0145346
	CHL_21DAG_C	0.409134	0.0688128	0.734436	0.237573	0.058704	0.798302	0.00402187	0.0406553	0.605099	< 0.0001	0	0.0555446	0.102371	0.2619	0.0555446	0.33311	0.135387	0.0131659	0.67546	0.454428	0.57732	0.91482	0.0457124	0.00641341	0.0162251	< 0.0001	< 0.0001	0.0550435	0.378503	0.439158	0.0550435	0.0171315
	K_C	0.879978	0.0132403	0.306648	0.0224469	0.0609985	0.00383119	< 0.0001	< 0.0001	< 0.0001	0.120971	0.0555446	0	0.969162	< 0.0001	< 0.0001	< 0.0001	0.830046	0.000289193	0.0210948	0.000921062	0.0394552	0.000109804	0.00766097	0.000132203	< 0.0001	0.100362	0.0548177	0.000699573	0.910722	0.350327	0.000699573	0.000520133
	Na_C	0.61005	0.503038	0.00624551	0.895442	0.80962	0.853105	0.123251	0.160809	0.558145	0.549267	0.102371	0.969162	0	0.961971	0.969162	0.68909	0.25928	0.221315	0.510391	0.626855	0.874671	0.658667	0.910031	0.732244	0.679879	0.0307337	0.0249529	0.832507	< 0.0001	0.468433	0.832507	0.23527
	KUtE_C	0.0145699	< 0.0001	0.174206	0.338276	0.492648	0.244994	0.850997	0.478991	0.568198	0.754954	0.2619	< 0.0001	0.961971	0	< 0.0001	< 0.0001	0.00797675	0.00858102	0.78343	0.382805	0.227731	0.242106	0.0405885	0.0134876	0.0555581	0.616121	0.510054	0.0043594	0.621311	0.000384657	0.0043594	0.00787296
	KUpE_C	0.879978	0.0132403	0.306648	0.0224469	0.0609985	0.00383119	< 0.0001	< 0.0001	< 0.0001	0.120971	0.0555446	< 0.0001	0.969162	< 0.0001	0	< 0.0001	0.830046	0.000289193	0.0210948	0.000921062	0.0394552	0.000109804	0.00766097	0.000132203	< 0.0001	0.100362	0.0548177	0.000699573	0.910722	0.350327	0.000699573	0.000520133
	KUE_C	0.00572673	< 0.0001	0.0302713	0.00016128	0.00231694	< 0.0001	0.000199443	0.000321627	< 0.0001	0.101243	0.33311	< 0.0001	0.68909	< 0.0001	< 0.0001	0	0.0077969	< 0.0001	0.191296	< 0.0001	0.000829574	< 0.0001	0.768871	0.193424	0.0266184	0.191836	0.267981	0.69722	0.668505	0.00755371	0.69722	< 0.0001
	GR_T	< 0.0001	0.00114632	0.718422	0.638004	0.0831613	0.211125	0.816456	0.573686	0.299994	0.0592469	0.135387	0.830046	0.25928	0.00797675	0.830046	0.0077969	0	< 0.0001	0.00397641	0.116601	0.00558085	0.00548232	0.602983	0.673201	0.382344	0.0243166	0.00624512	0.239688	0.353364	0.0241023	0.239688	< 0.0001
	FW_T	0.00558509	< 0.0001	0.963264	< 0.0001	0.00212847	< 0.0001	0.235813	0.0473249	0.000140543	0.0116024	0.0131659	0.000289193	0.221315	0.00858102	0.000289193	< 0.0001	< 0.0001	0	0.0579553	< 0.0001	0.000173255	< 0.0001	0.290195	0.00148254	< 0.0001	0.0118589	0.0180549	0.0633127	0.97635	0.00049038	0.0633127	< 0.0001
	RWC_T	0.849153	0.293635	0.00213637	0.0839131	0.232423	0.0584726	0.073497	0.165983	0.778786	0.760743	0.67546	0.0210948	0.510391	0.78343	0.0210948	0.191296	0.00397641	0.0579553	0	0.018861	0.309136	0.0287472	0.097291	0.03327	0.0454969	0.199586	0.718919	0.503183	0.138619	0.352175	0.503183	0.0571655
	SL_T	0.44209	< 0.0001	0.0932555	< 0.0001	0.53926	< 0.0001	0.0109746	0.0014138	0.000187879	0.0412831	0.454428	0.000921062	0.626855	0.382805	0.000921062	< 0.0001	0.116601	< 0.0001	0.018861	0	0.133476	< 0.0001	0.609223	0.0310592	0.00649766	0.0145774	0.0902814	0.0548395	0.196696	0.303248	0.0548395	< 0.0001
	SW_T	0.234518	0.00360184	0.556168	0.845366	0.0004666	0.106404	0.00623953	< 0.0001	< 0.0001	0.0176555	0.57732	0.0394552	0.874671	0.227731	0.0394552	0.000829574	0.00558085	0.000173255	0.309136	0.133476	0	< 0.0001	0.406266	0.017958	0.00569319	0.000142623	0.0460805	0.018877	0.601048	0.764409	0.018877	0.00032147
	LA_T	0.247692	< 0.0001	0.367055	< 0.0001	0.0109331	< 0.0001	0.000468739	< 0.0001	< 0.0001	0.965932	0.91482	0.000109804	0.658667	0.242106	0.000109804	< 0.0001	0.00548232	< 0.0001	0.0287472	< 0.0001	< 0.0001	0	0.333297	0.0013847	0.000123793	0.66872	0.964641	0.00439475	0.208047	0.571537	0.00439475	< 0.0001
	RL_T	0.12319	0.695695	0.41064	0.448363	0.55182	0.352453	0.0656932	0.0332437	< 0.0001	0.0958493	0.0457124	0.00766097	0.910031	0.0405885	0.00766097	0.768871	0.602983	0.290195	0.097291	0.609223	0.406266	0.333297	0	< 0.0001	< 0.0001	0.0100678	0.0175021	0.00071556	0.602522	0.00235082	0.00071556	0.33355
	RW_T	0.331469	0.566989	0.0361351	0.545944	0.226015	0.246702	0.0403795	0.00249509	< 0.0001	0.0142335	0.00641341	0.000132203	0.732244	0.0134876	0.000132203	0.193424	0.673201	0.00148254	0.03327	0.0310592	0.017958	0.0013847	< 0.0001	0	< 0.0001	0.00014653	0.00121937	< 0.0001	0.327926	0.000337173	< 0.0001	0.00163623
	NA_T	0.757515	0.203803	0.0157161	0.164929	0.14814	0.0439435	0.00743464	< 0.0001	< 0.0001	0.042413	0.0162251	< 0.0001	0.679879	0.0555581	< 0.0001	0.0266184	0.382344	< 0.0001	0.0454969	0.00649766	0.00569319	0.000123793	< 0.0001	< 0.0001	0	0.000501651	0.00352177	< 0.0001	0.435208	0.0134352	< 0.0001	< 0.0001
	CHL_14DAG_T	0.255783	0.16732	0.094641	0.00172372	0.00736585	0.169461	0.318901	0.82709	0.0563069	< 0.0001	< 0.0001	0.100362	0.0307337	0.616121	0.100362	0.191836	0.0243166	0.0118589	0.199586	0.0145774	0.000142623	0.66872	0.0100678	0.00014653	0.000501651	0	< 0.0001	0.113916	0.3587	0.550191	0.113916	0.0135222
	CHL_21DAG_T	0.102835	0.185634	0.688597	0.0022943	0.00233187	0.222724	0.254356	0.544432	0.289581	< 0.0001	< 0.0001	0.0548177	0.0249529	0.510054	0.0548177	0.267981	0.00624512	0.0180549	0.718919	0.0902814	0.0460805	0.964641	0.0175021	0.00121937	0.00352177	< 0.0001	0	0.0446036	0.659687	0.497516	0.0446036	0.0164366
	K_T	0.100898	0.478977	0.369233	0.514882	0.064914	0.146358	0.296354	0.311385	0.0288674	0.210871	0.0550435	0.000699573	0.832507	0.0043594	0.000699573	0.69722	0.239688	0.0633127	0.503183	0.0548395	0.018877	0.00439475	0.00071556	< 0.0001	< 0.0001	0.113916	0.0446036	0	0.0144599	< 0.0001	< 0.0001	0.0385879
	Na_T	0.283066	0.626087	0.024044	0.300304	0.407996	0.217008	0.0547952	0.138271	0.149401	0.0991826	0.378503	0.910722	< 0.0001	0.621311	0.910722	0.668505	0.353364	0.97635	0.138619	0.196696	0.601048	0.208047	0.602522	0.327926	0.435208	0.3587	0.659687	0.0144599	0	0.172893	0.0144599	0.639329
	KUtE_T	0.000234871	0.0031764	0.767315	0.0388526	0.856728	0.0993329	0.684643	0.984858	0.658842	0.616977	0.439158	0.350327	0.468433	0.000384657	0.350327	0.00755371	0.0241023	0.00049038	0.352175	0.303248	0.764409	0.571537	0.00235082	0.000337173	0.0134352	0.550191	0.497516	< 0.0001	0.172893	0	< 0.0001	0.000371768
	KUpE_T	0.100898	0.478977	0.369233	0.514882	0.064914	0.146358	0.296354	0.311385	0.0288674	0.210871	0.0550435	0.000699573	0.832507	0.0043594	0.000699573	0.69722	0.239688	0.0633127	0.503183	0.0548395	0.018877	0.00439475	0.00071556	< 0.0001	< 0.0001	0.113916	0.0446036	< 0.0001	0.0144599	< 0.0001	0	0.0385879
	KUE_T	0.00558509	< 0.0001	0.881329	< 0.0001	0.00212847	< 0.0001	0.232978	0.0454579	0.000140295	0.0145346	0.0171315	0.000520133	0.23527	0.00787296	0.000520133	< 0.0001	< 0.0001	< 0.0001	0.0571655	< 0.0001	0.00032147	< 0.0001	0.33355	0.00163623	< 0.0001	0.0135222	0.0164366	0.0385879	0.639329	0.000371768	0.0385879	0
	Values in bold are different from 0 with a significance level alpha=0.05
	Coefficients of determination (R²):
	Variables	GR_C	FW_C	RWC_C	SL_C	SW_C	LA_C	RL_C	RW_C	NA_C	CHL_14DAG_C	CHL_21DAG_C	K_C	Na_C	KUtE_C	KUpE_C	KUE_C	GR_T	FW_T	RWC_T	SL_T	SW_T	LA_T	RL_T	RW_T	NA_T	CHL_14DAG_T	CHL_21DAG_T	K_T	Na_T	KUtE_T	KUpE_T	KUE_T
	GR_C	1	0.0513166	0.000289564	0.0112871	5.39194e-06	0.00855384	0.00713796	0.0223255	0.0143227	0.0546311	0.00696339	0.000233816	0.00266412	0.0593699	0.000233816	0.0753105	0.146165	0.0757389	0.00037096	0.0060416	0.01439	0.0136116	0.024077	0.00962654	0.000977194	0.0131579	0.0269227	0.0272248	0.0117488	0.129556	0.0272248	0.0757389
	FW_C	0.0513166	1	0.073964	0.233364	0.085086	0.309332	0.00288738	0.0041229	0.0258043	0.0424896	0.0333891	0.0609985	0.00458958	0.297569	0.0609985	0.72162	0.10278	0.523968	0.0112476	0.250504	0.0832425	0.289844	0.00156786	0.00335581	0.0164265	0.0193665	0.0178077	0.00512715	0.00243192	0.085392	0.00512715	0.508705
	RWC_C	0.000289564	0.073964	1	0.00779409	0.00105984	0.00721561	0.00947695	0.00466949	0.0020187	0.000679575	0.00117957	0.0106611	0.0738273	0.0187585	0.0106611	0.0469997	0.00133253	2.17567e-05	0.0921694	0.0284808	0.00354628	0.00830986	0.00691888	0.0440327	0.0580822	0.0282451	0.00164589	0.00823495	0.0508782	0.000897536	0.00823495	0.000228544
	SL_C	0.0112871	0.233364	0.00779409	1	0.00109268	0.782757	0.0225099	0.0302306	0.0423418	0.0942344	0.0142049	0.0520393	0.000177126	0.0093604	0.0520393	0.135839	0.00226778	0.25874	0.0301749	0.71408	0.000390054	0.382991	0.00587781	0.00373279	0.0195842	0.0958319	0.0909515	0.00434056	0.010943	0.0428219	0.00434056	0.256655
	SW_C	5.39194e-06	0.085086	0.00105984	0.00109268	1	0.237413	0.0104019	0.0447324	0.0546577	0.066282	0.035988	0.035359	0.000595106	0.00481637	0.035359	0.0907838	0.0303199	0.0922327	0.0145186	0.00385826	0.118013	0.0642617	0.00362482	0.0149208	0.0212204	0.0710063	0.0906741	0.0343408	0.00699716	0.000334248	0.0343408	0.0922327
	LA_C	0.00855384	0.309332	0.00721561	0.782757	0.237413	1	0.0341753	0.0671961	0.0903175	0.0210786	0.000669546	0.0821867	0.000351559	0.013767	0.0821867	0.212768	0.0159096	0.343206	0.0360528	0.574567	0.0263819	0.441483	0.00882841	0.0136684	0.0407722	0.0191745	0.0151326	0.0214061	0.0155094	0.0274735	0.0214061	0.341138
	RL_C	0.00713796	0.00288738	0.00947695	0.0225099	0.0104019	0.0341753	1	0.733284	0.499956	0.0258345	0.0813559	0.172851	0.0240693	0.000361838	0.172851	0.132292	0.000552385	0.0143112	0.0323181	0.064197	0.0738437	0.117935	0.0341458	0.0421793	0.0708474	0.0101373	0.0132367	0.0111224	0.0371211	0.00169031	0.0111224	0.0144844
	RW_C	0.0223255	0.0041229	0.00466949	0.0302306	0.0447324	0.0671961	0.733284	1	0.728397	0.0138027	0.042066	0.20745	0.0199678	0.00512683	0.20745	0.12428	0.00324139	0.0395424	0.0194878	0.0992101	0.145627	0.207502	0.0454284	0.0895184	0.149661	0.000489249	0.00376093	0.0104555	0.0222818	3.69405e-06	0.0104555	0.0402097
	NA_C	0.0143227	0.0258043	0.0020187	0.0423418	0.0546577	0.0903175	0.499956	0.728397	1	0.00117216	0.00273849	0.205823	0.00351096	0.00333496	0.205823	0.160064	0.010957	0.138133	0.000808948	0.133291	0.145488	0.252799	0.170089	0.363686	0.466461	0.0366732	0.0114371	0.0477978	0.0210904	0.00199729	0.0477978	0.138162
	CHL_14DAG_C	0.0546311	0.0424896	0.000679575	0.0942344	0.066282	0.0210786	0.0258345	0.0138027	0.00117216	1	0.481001	0.0243614	0.00367147	0.000998619	0.0243614	0.0271705	0.0358369	0.0632484	0.000950543	0.0418108	0.0561061	1.8709e-05	0.0280425	0.0597672	0.0413615	0.430486	0.402674	0.0159273	0.0274976	0.0025622	0.0159273	0.0594111
	CHL_21DAG_C	0.00696339	0.0333891	0.00117957	0.0142049	0.035988	0.000669546	0.0813559	0.042066	0.00273849	0.481001	1	0.0368975	0.0269945	0.0128264	0.0368975	0.00956173	0.0226079	0.0610944	0.00179612	0.00572279	0.0031804	0.000117332	0.0401171	0.0733737	0.0575406	0.395631	0.429136	0.0370467	0.00792278	0.00611938	0.0370467	0.0566175
	K_C	0.000233816	0.0609985	0.0106611	0.0520393	0.035359	0.0821867	0.172851	0.20745	0.205823	0.0243614	0.0368975	1	1.53281e-05	0.259238	1	0.160303	0.000472408	0.126066	0.05309	0.106499	0.0425653	0.142236	0.0703348	0.139151	0.16881	0.0273095	0.0371144	0.111164	0.000128941	0.00890632	0.111164	0.116179
	Na_C	0.00266412	0.00458958	0.0738273	0.000177126	0.000595106	0.000351559	0.0240693	0.0199678	0.00351096	0.00367147	0.0269945	1.53281e-05	1	2.33168e-05	1.53281e-05	0.0016404	0.0129673	0.0152244	0.00443383	0.00242114	0.000255125	0.00199947	0.000130953	0.00119989	0.00174473	0.0467452	0.0502521	0.000458629	0.199922	0.0053769	0.000458629	0.0143442
	KUtE_C	0.0593699	0.297569	0.0187585	0.0093604	0.00481637	0.013767	0.000361838	0.00512683	0.00333496	0.000998619	0.0128264	0.259238	2.33168e-05	1	0.259238	0.300354	0.0696445	0.0683968	0.000774493	0.00778147	0.0148118	0.0139355	0.0420933	0.0606834	0.0368935	0.00257467	0.00444088	0.0799773	0.0024997	0.121269	0.0799773	0.0698683
	KUpE_C	0.000233816	0.0609985	0.0106611	0.0520393	0.035359	0.0821867	0.172851	0.20745	0.205823	0.0243614	0.0368975	1	1.53281e-05	0.259238	1	0.160303	0.000472408	0.126066	0.05309	0.106499	0.0425653	0.142236	0.0703348	0.139151	0.16881	0.0273095	0.0371144	0.111164	0.000128941	0.00890632	0.111164	0.116179
	KUE_C	0.0753105	0.72162	0.0469997	0.135839	0.0907838	0.212768	0.132292	0.12428	0.160064	0.0271705	0.00956173	0.160303	0.0016404	0.300354	0.160303	1	0.0700342	0.425144	0.0173611	0.196753	0.108274	0.26832	0.00088523	0.0171972	0.0491629	0.0173193	0.012506	0.00155139	0.00187878	0.0705758	0.00155139	0.414675
	GR_T	0.146165	0.10278	0.00133253	0.00226778	0.0303199	0.0159096	0.000552385	0.00324139	0.010957	0.0358369	0.0226079	0.000472408	0.0129673	0.0696445	0.000472408	0.0700342	1	0.23836	0.0815503	0.0249385	0.0757519	0.0760566	0.00277069	0.00182273	0.00779651	0.050688	0.0738284	0.0140784	0.0087952	0.0508374	0.0140784	0.254393
	FW_T	0.0757389	0.523968	2.17567e-05	0.25874	0.0922327	0.343206	0.0143112	0.0395424	0.138133	0.0632484	0.0610944	0.126066	0.0152244	0.0683968	0.126066	0.425144	0.23836	1	0.0361988	0.364336	0.134644	0.448636	0.0114082	0.0984013	0.147196	0.0628757	0.0557266	0.0347492	9.01393e-06	0.117173	0.0347492	0.983725
	RWC_T	0.00037096	0.0112476	0.0921694	0.0301749	0.0145186	0.0360528	0.0323181	0.0194878	0.000808948	0.000950543	0.00179612	0.05309	0.00443383	0.000774493	0.05309	0.0173611	0.0815503	0.0361988	1	0.0549859	0.0105526	0.0478679	0.0278044	0.0454152	0.0401955	0.016734	0.00132762	0.00458647	0.022243	0.00883856	0.00458647	0.0364243
	SL_T	0.0060416	0.250504	0.0284808	0.71408	0.00385826	0.574567	0.064197	0.0992101	0.133291	0.0418108	0.00572279	0.106499	0.00242114	0.00778147	0.106499	0.196753	0.0249385	0.364336	0.0549859	1	0.0228283	0.697005	0.00267646	0.0465683	0.0731505	0.0593611	0.0289997	0.0371079	0.0169491	0.0108113	0.0371079	0.35492
	SW_T	0.01439	0.0832425	0.00354628	0.000390054	0.118013	0.0263819	0.0738437	0.145627	0.145488	0.0561061	0.0031804	0.0425653	0.000255125	0.0148118	0.0425653	0.108274	0.0757519	0.134644	0.0105526	0.0228283	1	0.437674	0.00704879	0.0558179	0.075411	0.137888	0.0399841	0.0549715	0.00280031	0.000920771	0.0549715	0.124288
	LA_T	0.0136116	0.289844	0.00830986	0.382991	0.0642617	0.441483	0.117935	0.207502	0.252799	1.8709e-05	0.000117332	0.142236	0.00199947	0.0139355	0.142236	0.26832	0.0760566	0.448636	0.0478679	0.697005	0.437674	1	0.00955437	0.0995644	0.140244	0.00187619	2.01552e-05	0.0798392	0.0161243	0.00327783	0.0798392	0.43113
	RL_T	0.024077	0.00156786	0.00691888	0.00587781	0.00362482	0.00882841	0.0341458	0.0454284	0.170089	0.0280425	0.0401171	0.0703348	0.000130953	0.0420933	0.0703348	0.00088523	0.00277069	0.0114082	0.0278044	0.00267646	0.00704879	0.00955437	1	0.629695	0.439572	0.0656685	0.0562542	0.110781	0.00277773	0.0905359	0.110781	0.00954442
	RW_T	0.00962654	0.00335581	0.0440327	0.00373279	0.0149208	0.0136684	0.0421793	0.0895184	0.363686	0.0597672	0.0733737	0.139151	0.00119989	0.0606834	0.139151	0.0171972	0.00182273	0.0984013	0.0454152	0.0465683	0.0558179	0.0995644	0.629695	1	0.886479	0.137438	0.101729	0.228284	0.00976792	0.123486	0.228284	0.09672
	NA_T	0.000977194	0.0164265	0.0580822	0.0195842	0.0212204	0.0407722	0.0708474	0.149661	0.466461	0.0413615	0.0575406	0.16881	0.00174473	0.0368935	0.16881	0.0491629	0.00779651	0.147196	0.0401955	0.0731505	0.075411	0.140244	0.439572	0.886479	1	0.11679	0.083627	0.178383	0.00622542	0.0607496	0.178383	0.147084
	CHL_14DAG_T	0.0131579	0.0193665	0.0282451	0.0958319	0.0710063	0.0191745	0.0101373	0.000489249	0.0366732	0.430486	0.395631	0.0273095	0.0467452	0.00257467	0.0273095	0.0173193	0.050688	0.0628757	0.016734	0.0593611	0.137888	0.00187619	0.0656685	0.137438	0.11679	1	0.572335	0.0253048	0.00860304	0.00365453	0.0253048	0.0606398
	CHL_21DAG_T	0.0269227	0.0178077	0.00164589	0.0909515	0.0906741	0.0151326	0.0132367	0.00376093	0.0114371	0.402674	0.429136	0.0371144	0.0502521	0.00444088	0.0371144	0.012506	0.0738284	0.0557266	0.00132762	0.0289997	0.0399841	2.01552e-05	0.0562542	0.101729	0.083627	0.572335	1	0.0405246	0.00198675	0.00470913	0.0405246	0.0573207
	K_T	0.0272248	0.00512715	0.00823495	0.00434056	0.0343408	0.0214061	0.0111224	0.0104555	0.0477978	0.0159273	0.0370467	0.111164	0.000458629	0.0799773	0.111164	0.00155139	0.0140784	0.0347492	0.00458647	0.0371079	0.0549715	0.0798392	0.110781	0.228284	0.178383	0.0253048	0.0405246	1	0.0594988	0.559347	1	0.0429359
	Na_T	0.0117488	0.00243192	0.0508782	0.010943	0.00699716	0.0155094	0.0371211	0.0222818	0.0210904	0.0274976	0.00792278	0.000128941	0.199922	0.0024997	0.000128941	0.00187878	0.0087952	9.01393e-06	0.022243	0.0169491	0.00280031	0.0161243	0.00277773	0.00976792	0.00622542	0.00860304	0.00198675	0.0594988	1	0.0188723	0.0594988	0.00224995
	KUtE_T	0.129556	0.085392	0.000897536	0.0428219	0.000334248	0.0274735	0.00169031	3.69405e-06	0.00199729	0.0025622	0.00611938	0.00890632	0.0053769	0.121269	0.00890632	0.0705758	0.0508374	0.117173	0.00883856	0.0108113	0.000920771	0.00327783	0.0905359	0.123486	0.0607496	0.00365453	0.00470913	0.559347	0.0188723	1	0.559347	0.121843
	KUpE_T	0.0272248	0.00512715	0.00823495	0.00434056	0.0343408	0.0214061	0.0111224	0.0104555	0.0477978	0.0159273	0.0370467	0.111164	0.000458629	0.0799773	0.111164	0.00155139	0.0140784	0.0347492	0.00458647	0.0371079	0.0549715	0.0798392	0.110781	0.228284	0.178383	0.0253048	0.0405246	1	0.0594988	0.559347	1	0.0429359
	KUE_T	0.0757389	0.508705	0.000228544	0.256655	0.0922327	0.341138	0.0144844	0.0402097	0.138162	0.0594111	0.0566175	0.116179	0.0143442	0.0698683	0.116179	0.414675	0.254393	0.983725	0.0364243	0.35492	0.124288	0.43113	0.00954442	0.09672	0.147084	0.0606398	0.0573207	0.0429359	0.00224995	0.121843	0.0429359	1
