# Supplementary material for: Genome-Wide Association Study and QTL Meta-Analysis Identified Novel Genomic Loci Controlling Potassium Use Efficiency and Agronomic Traits in Bread Wheat
Source: Front Plant Sci. 2020 Feb 18;11:70. doi: 10.3389/fpls.2020.00070 (PMC7041172; doi:10.3389/fpls.2020.00070)
Supplement: Supplementary file 4 [file Table_4.xlsx]

## Sheet: Table S4a
	Table S4a. Coefficient of correlation between agronomic and potassium related traits in field experiment 2016.
	Correlation matrix (Pearson):
	*Trait	BY_C	BY_T	GY_C	GY_T	HI_C	HI_T	TN_C	TN_T	PH_C	PH_T	GpS_C	GpS_T	TKW_C	TKW_T	LA_C	LA_T	CHL_C	CHL_T
	BY_C	1	0.424893	0.498131	0.283962	-0.469414	-0.014078	0.407203	0.401409	0.112478	0.0696352	-0.058783	-0.077441	-0.036099	-0.110282	0.169182	0.10574	0.14445	-0.0279326
	BY_T	0.424893	1	0.335704	0.661569	-0.0909717	-0.194219	0.261752	0.460705	0.0424986	-0.00198928	0.113778	0.198215	-0.0622724	0.171696	-0.0697726	-0.0335441	-0.0765225	-0.0687983
	GY_C	0.498131	0.335704	1	0.531042	0.515578	0.373818	0.482775	0.463032	0.0864314	0.143779	0.0499633	-0.15466	0.251595	0.211752	-0.172856	-0.274072	-0.0263621	0.00646204
	GY_T	0.283962	0.661569	0.531042	1	0.21236	0.574528	0.319981	0.612635	0.0172996	0.0528207	0.0877503	0.268751	0.0605373	0.300437	-0.0854513	-0.094126	-0.0998186	-0.0480403
	HI_C	-0.469414	-0.0909717	0.515578	0.21236	1	0.355682	0.103521	0.0613783	-0.0271571	0.0701326	0.0693108	-0.146073	0.297439	0.346531	-0.301316	-0.345712	-0.140547	0.0354937
	HI_T	-0.014078	-0.194219	0.373818	0.574528	0.355682	1	0.225699	0.352524	0.0249993	0.120077	-0.0648892	0.0951699	0.127649	0.144218	-0.0470281	-0.0740715	-0.039792	0.0284241
	TN_C	0.407203	0.261752	0.482775	0.319981	0.103521	0.225699	1	0.676834	0.125677	0.40186	-0.450651	-0.369528	-0.449502	-0.167358	0.0293262	-0.0449924	-0.0642005	-0.0338169
	TN_T	0.401409	0.460705	0.463032	0.612635	0.0613783	0.352524	0.676834	1	0.018019	0.117289	-0.281725	-0.295464	-0.217298	-0.2406	0.0368009	-0.0113063	-0.0984014	-0.0897737
	PH_C	0.112478	0.0424986	0.0864314	0.0172996	-0.0271571	0.0249993	0.125677	0.018019	1	0.26401	-0.136634	0.0127623	0.0448744	-0.0686178	0.281072	0.299577	0.231657	0.197823
	PH_T	0.0696352	-0.00198928	0.143779	0.0528207	0.0701326	0.120077	0.40186	0.117289	0.26401	1	-0.262679	-0.0953441	-0.180228	-0.0451589	-0.0610103	-0.0393473	-0.00155756	0.240747
	GpS_C	-0.058783	0.113778	0.0499633	0.0877503	0.0693108	-0.0648892	-0.450651	-0.281725	-0.136634	-0.262679	1	0.63981	-0.0671188	-0.0705141	-0.123068	-0.200214	-0.0971986	0.0126273
	GpS_T	-0.077441	0.198215	-0.15466	0.268751	-0.146073	0.0951699	-0.369528	-0.295464	0.0127623	-0.0953441	0.63981	1	-0.13094	-0.135504	-0.0616682	-0.0549033	-0.0699423	0.0408858
	TKW_C	-0.036099	-0.0622724	0.251595	0.0605373	0.297439	0.127649	-0.449502	-0.217298	0.0448744	-0.180228	-0.0671188	-0.13094	1	0.56102	-0.0943979	0.0146789	0.207375	0.0143846
	TKW_T	-0.110282	0.171696	0.211752	0.300437	0.346531	0.144218	-0.167358	-0.2406	-0.0686178	-0.0451589	-0.0705141	-0.135504	0.56102	1	-0.131179	-0.0862383	0.0458438	-0.0391754
	LA_C	0.169182	-0.0697726	-0.172856	-0.0854513	-0.301316	-0.0470281	0.0293262	0.0368009	0.281072	-0.0610103	-0.123068	-0.0616682	-0.0943979	-0.131179	1	0.888683	0.138279	0.0114014
	LA_T	0.10574	-0.0335441	-0.274072	-0.094126	-0.345712	-0.0740715	-0.0449924	-0.0113063	0.299577	-0.0393473	-0.200214	-0.0549033	0.0146789	-0.0862383	0.888683	1	0.242671	0.0800802
	CHL_C	0.14445	-0.0765225	-0.0263621	-0.0998186	-0.140547	-0.039792	-0.0642005	-0.0984014	0.231657	-0.00155756	-0.0971986	-0.0699423	0.207375	0.0458438	0.138279	0.242671	1	0.311003
	CHL_T	-0.0279326	-0.0687983	0.00646204	-0.0480403	0.0354937	0.0284241	-0.0338169	-0.0897737	0.197823	0.240747	0.0126273	0.0408858	0.0143846	-0.0391754	0.0114014	0.0800802	0.311003	1
	Values in bold are different from 0 with a significance level alpha=0.05
	*Trait nomenclature is presented in Table 2 legends.
	p-values:
	Variables	BY_C	BY_T	GY_C	GY_T	HI_C	HI_T	TN_C	TN_T	PH_C	PH_T	GpS_C	GpS_T	TKW_C	TKW_T	LA_C	LA_T	CHL_C	CHL_T
	BY_C	0	0.000144931	5.42589e-06	0.0135516	2.153e-05	0.90458	0.000288151	0.00035797	0.336663	0.552746	0.6164	0.509005	0.758481	0.346242	0.14677	0.366586	0.216288	0.811969
	BY_T	0.000144931	0	0.00323567	< 0.0001	0.437621	0.0949831	0.0233002	< 0.0001	0.717329	0.986486	0.331072	0.0882464	0.59559	0.140773	0.55196	0.775107	0.514059	0.55754
	GY_C	< 0.0001	0.00323567	0	< 0.0001	< 0.0001	0.00095442	< 0.0001	< 0.0001	0.460923	0.21845	0.670331	0.185209	0.0294481	0.068187	0.138069	0.0173396	0.822363	0.95612
	GY_T	0.0135516	< 0.0001	< 0.0001	0	0.0673812	< 0.0001	0.00513309	< 0.0001	0.882885	0.652659	0.454085	0.0197308	0.605899	0.00881973	0.466041	0.421831	0.394177	0.682327
	HI_C	< 0.0001	0.437621	< 0.0001	0.0673812	0	0.0017383	0.376784	0.600892	0.817097	0.549906	0.554601	0.211116	0.00955394	0.00232212	0.00861412	0.00238209	0.229089	0.762411
	HI_T	0.90458	0.0949831	0.00095442	< 0.0001	0.0017383	0	0.0515371	0.00192284	0.831407	0.304823	0.580194	0.416678	0.275107	0.217035	0.688673	0.527666	0.734644	0.808723
	TN_C	0.000288151	0.0233002	< 0.0001	0.00513309	0.376784	0.0515371	0	< 0.0001	0.282653	0.000352026	< 0.0001	0.00110332	< 0.0001	0.151241	0.802773	0.701501	0.584228	0.773327
	TN_T	0.00035797	< 0.0001	< 0.0001	< 0.0001	0.600892	0.00192284	< 0.0001	0	0.878051	0.316269	0.0143394	0.0100662	0.0611113	0.037589	0.753932	0.923303	0.400959	0.443704
	PH_C	0.336663	0.717329	0.460923	0.882885	0.817097	0.831407	0.282653	0.878051	0	0.022093	0.242443	0.913462	0.702247	0.558577	0.0145765	0.0090251	0.0455217	0.0888902
	PH_T	0.552746	0.986486	0.21845	0.652659	0.549906	0.304823	0.000352026	0.316269	0.022093	0	0.022798	0.415821	0.121789	0.700448	0.603081	0.737501	0.989419	0.0374689
	GpS_C	0.6164	0.331072	0.670331	0.454085	0.554601	0.580194	< 0.0001	0.0143394	0.242443	0.022798	0	< 0.0001	0.567221	0.547732	0.292842	0.0850219	0.406769	0.914374
	GpS_T	0.509005	0.0882464	0.185209	0.0197308	0.211116	0.416678	0.00110332	0.0100662	0.913462	0.415821	< 0.0001	0	0.262816	0.246397	0.599171	0.639896	0.550991	0.72763
	TKW_C	0.758481	0.59559	0.0294481	0.605899	0.00955394	0.275107	< 0.0001	0.0611113	0.702247	0.121789	0.567221	0.262816	0	< 0.0001	0.420485	0.900528	0.0742259	0.902512
	TKW_T	0.346242	0.140773	0.068187	0.00881973	0.00232212	0.217035	0.151241	0.037589	0.558577	0.700448	0.547732	0.246397	< 0.0001	0	0.261939	0.461929	0.696125	0.738607
	LA_C	0.14677	0.55196	0.138069	0.466041	0.00861412	0.688673	0.802773	0.753932	0.0145765	0.603081	0.292842	0.599171	0.420485	0.261939	0	< 0.0001	0.236766	0.92266
	LA_T	0.366586	0.775107	0.0173396	0.421831	0.00238209	0.527666	0.701501	0.923303	0.0090251	0.737501	0.0850219	0.639896	0.900528	0.461929	< 0.0001	0	0.0359261	0.494629
	CHL_C	0.216288	0.514059	0.822363	0.394177	0.229089	0.734644	0.584228	0.400959	0.0455217	0.989419	0.406769	0.550991	0.0742259	0.696125	0.236766	0.0359261	0	0.00661105
	CHL_T	0.811969	0.55754	0.95612	0.682327	0.762411	0.808723	0.773327	0.443704	0.0888902	0.0374689	0.914374	0.72763	0.902512	0.738607	0.92266	0.494629	0.00661105	0
	Values in bold are different from 0 with a significance level alpha=0.05
	Coefficients of determination (R²):
	Variables	BY_C	BY_T	GY_C	GY_T	HI_C	HI_T	TN_C	TN_T	PH_C	PH_T	GpS_C	GpS_T	TKW_C	TKW_T	LA_C	LA_T	CHL_C	CHL_T
	BY_C	1	0.180534	0.248135	0.0806346	0.220349	0.000198191	0.165814	0.161129	0.0126513	0.00484906	0.00345544	0.00599711	0.00130314	0.0121621	0.0286226	0.0111809	0.0208658	0.000780231
	BY_T	0.180534	1	0.112697	0.437673	0.00827584	0.0377211	0.0685143	0.212249	0.00180613	3.95724e-06	0.0129454	0.0392893	0.00387785	0.0294795	0.00486822	0.00112521	0.00585569	0.0047332
	GY_C	0.248135	0.112697	1	0.282006	0.265821	0.13974	0.233072	0.214398	0.00747039	0.0206725	0.00249633	0.0239197	0.0632999	0.044839	0.0298791	0.0751157	0.000694958	4.17579e-05
	GY_T	0.0806346	0.437673	0.282006	1	0.0450966	0.330083	0.102388	0.375322	0.000299276	0.00279002	0.00770011	0.072227	0.00366477	0.0902624	0.00730193	0.00885971	0.00996376	0.00230787
	HI_C	0.220349	0.00827584	0.265821	0.0450966	1	0.126509	0.0107166	0.0037673	0.000737509	0.00491858	0.00480399	0.0213374	0.0884698	0.120084	0.0907913	0.119517	0.0197534	0.0012598
	HI_T	0.000198191	0.0377211	0.13974	0.330083	0.126509	1	0.0509399	0.124273	0.000624966	0.0144184	0.00421061	0.00905731	0.0162942	0.0207988	0.00221164	0.00548659	0.0015834	0.000807928
	TN_C	0.165814	0.0685143	0.233072	0.102388	0.0107166	0.0509399	1	0.458104	0.0157946	0.161491	0.203087	0.136551	0.202052	0.0280086	0.000860027	0.00202432	0.0041217	0.00114358
	TN_T	0.161129	0.212249	0.214398	0.375322	0.0037673	0.124273	0.458104	1	0.000324685	0.0137566	0.0793688	0.0872988	0.0472183	0.0578882	0.00135431	0.000127833	0.00968284	0.00805932
	PH_C	0.0126513	0.00180613	0.00747039	0.000299276	0.000737509	0.000624966	0.0157946	0.000324685	1	0.0697014	0.0186688	0.000162876	0.00201371	0.0047084	0.0790014	0.0897464	0.0536648	0.039134
	PH_T	0.00484906	3.95724e-06	0.0206725	0.00279002	0.00491858	0.0144184	0.161491	0.0137566	0.0697014	1	0.0690004	0.00909051	0.0324822	0.00203933	0.00372225	0.00154821	2.42598e-06	0.057959
	GpS_C	0.00345544	0.0129454	0.00249633	0.00770011	0.00480399	0.00421061	0.203087	0.0793688	0.0186688	0.0690004	1	0.409357	0.00450493	0.00497224	0.0151458	0.0400855	0.00944756	0.000159448
	GpS_T	0.00599711	0.0392893	0.0239197	0.072227	0.0213374	0.00905731	0.136551	0.0872988	0.000162876	0.00909051	0.409357	1	0.0171454	0.0183614	0.00380297	0.00301437	0.00489192	0.00167165
	TKW_C	0.00130314	0.00387785	0.0632999	0.00366477	0.0884698	0.0162942	0.202052	0.0472183	0.00201371	0.0324822	0.00450493	0.0171454	1	0.314743	0.00891096	0.00021547	0.0430045	0.000206918
	TKW_T	0.0121621	0.0294795	0.044839	0.0902624	0.120084	0.0207988	0.0280086	0.0578882	0.0047084	0.00203933	0.00497224	0.0183614	0.314743	1	0.017208	0.00743704	0.00210165	0.00153471
	LA_C	0.0286226	0.00486822	0.0298791	0.00730193	0.0907913	0.00221164	0.000860027	0.00135431	0.0790014	0.00372225	0.0151458	0.00380297	0.00891096	0.017208	1	0.789757	0.019121	0.000129992
	LA_T	0.0111809	0.00112521	0.0751157	0.00885971	0.119517	0.00548659	0.00202432	0.000127833	0.0897464	0.00154821	0.0400855	0.00301437	0.00021547	0.00743704	0.789757	1	0.0588893	0.00641284
	CHL_C	0.0208658	0.00585569	0.000694958	0.00996376	0.0197534	0.0015834	0.0041217	0.00968284	0.0536648	2.42598e-06	0.00944756	0.00489192	0.0430045	0.00210165	0.019121	0.0588893	1	0.0967227
	CHL_T	0.000780231	0.0047332	4.17579e-05	0.00230787	0.0012598	0.000807928	0.00114358	0.00805932	0.039134	0.057959	0.000159448	0.00167165	0.000206918	0.00153471	0.000129992	0.00641284	0.0967227	1

## Sheet: Table S4b
	Table S4b. Coefficient of correlation between agronomic and potassium related traits in field experiment 2017.
	Correlation matrix (Pearson):
	*Trait	DA_C	DM_C	CHL_T_C	CHL_B_C	CHL_H_C	LA_C	PH_C	RL_C	SpL_C	SpS_C	TN_C	GpS_C	TKW_C	BY_C	GY_C	HI_C	K_C	KUtE_C	KUpE_C	KUE_C	DA_T	DM_T	CHL_T_T	CHL_B_T	CHL_H_T	LA_T	PH_T	RL_T	SpL_T	SpS_T	TN_T	GpS_T	TKW_T	BY_T	GY_T	HI_T	K_T	KUtE_T	KUpE_T	KUE_T
	DA_C	1	0.665381	-0.153351	0.122003	0.204948	-0.375232	0.163352	0.00946376	0.123084	0.206083	0.116604	0.0358746	-0.0907266	0.0589861	0.086249	0.030115	-0.00442309	0.0635056	-0.00442309	0.086249	0.706391	0.489699	-0.108217	0.148497	0.0914659	-0.41919	0.166182	-0.0867211	0.150559	0.312605	-0.0449313	0.0452732	-0.139673	-0.0605225	-0.0577632	-0.0378812	-0.00628732	-0.0611178	-0.00628732	-0.0577632
	DM_C	0.665381	1	-0.124087	0.173764	0.16654	-0.2467	0.169348	-0.223303	-0.0278044	0.241965	0.177081	0.0913571	-0.109509	0.101244	0.142606	0.0788228	-0.043702	0.1334	-0.043702	0.142606	0.610988	0.659257	-0.236571	0.166967	0.0441351	-0.377987	0.167879	-0.0924993	0.0703724	0.346868	0.00620618	0.212674	-0.118792	0.0497962	-0.0131641	-0.0902342	-0.0490354	0.00391377	-0.0490354	-0.0131641
	CHL_T_C	-0.153351	-0.124087	1	0.576261	0.351437	-0.127663	-0.0468309	-0.154253	-0.153116	-0.0601262	-0.0636746	-0.147558	0.110147	-0.0962053	-0.0928193	-0.00979328	-0.106587	-0.0448666	-0.106587	-0.0928193	-0.177257	-0.0718592	0.214985	0.31182	0.194929	-0.104294	-0.0845459	0.0381991	-0.042364	-0.0424533	0.0903951	-0.121875	0.0909925	0.128208	0.0136715	-0.134063	0.120417	-0.102575	0.120417	0.0136715
	CHL_B_C	0.122003	0.173764	0.576261	1	0.540082	-0.267106	0.059086	-0.219672	0.0615179	0.0498147	-0.157159	-0.0420285	0.0722865	-0.117985	-0.160624	-0.0772626	-0.0333449	-0.136957	-0.0333449	-0.160624	0.117348	0.250068	0.121156	0.25127	0.314812	-0.200044	-0.0696018	-0.037856	0.0708732	0.0715323	-0.156312	0.00160372	0.0879569	0.0329585	-0.0589102	-0.13584	0.0461637	-0.133668	0.0461637	-0.0589102
	CHL_H_C	0.204948	0.16654	0.351437	0.540082	1	-0.174371	8.88421e-05	-0.269389	-0.0426606	-0.0627603	-0.29528	0.0282616	0.152391	-0.205903	-0.221242	-0.0215568	0.0206696	-0.197041	0.0206696	-0.221242	0.15054	0.169149	0.19374	0.346107	0.37385	-0.179417	-0.100136	-0.0590092	0.016795	-0.0467561	-0.234653	0.0133502	0.160568	-0.0338258	-0.0543931	-0.0427174	0.0569081	-0.129341	0.0569081	-0.0543931
	LA_C	-0.375232	-0.2467	-0.127663	-0.267106	-0.174371	1	-0.221889	0.0768648	0.085712	-0.0350436	-0.0757625	0.166463	0.217452	0.0688286	0.0985699	0.0505496	0.127229	0.00853127	0.127229	0.0985699	-0.399904	-0.313739	0.0783457	-0.0465809	-0.0964737	0.731288	-0.200249	0.10322	0.0562262	-0.111948	-0.0443281	-0.0403751	0.0816398	0.037075	0.0745898	0.0902729	0.110134	0.0338634	0.110134	0.0745898
	PH_C	0.163352	0.169348	-0.0468309	0.059086	8.88421e-05	-0.221889	1	-0.0908124	0.114037	0.174704	0.158279	0.203874	0.0376832	0.259302	0.219469	-0.0457855	-0.168113	0.272717	-0.168113	0.219469	0.172255	0.0938545	-0.0611145	-0.105122	-0.13956	-0.240322	0.696176	-0.060674	0.124048	0.245265	0.186727	0.164775	-0.00299204	0.128938	-0.0742233	-0.193983	-0.118428	0.00133191	-0.118428	-0.0742233
	RL_C	0.00946376	-0.223303	-0.154253	-0.219672	-0.269389	0.0768648	-0.0908124	1	0.16345	0.0522284	0.0128086	0.0585685	0.00955498	0.060676	0.0557678	-0.0315845	0.284314	-0.0836736	0.284314	0.0557678	-0.0252001	-0.0898534	0.166249	-0.0157349	0.0069415	0.171063	-0.0668554	0.246304	0.192694	-0.0139982	-0.23707	-0.169725	0.0272179	-0.117819	-0.0190011	0.0754191	0.0405951	-0.057937	0.0405951	-0.0190011
	SpL_C	0.123084	-0.0278044	-0.153116	0.0615179	-0.0426606	0.085712	0.114037	0.16345	1	0.596134	0.0215201	0.345591	0.0353348	0.183366	0.188435	-0.00537017	4.59591e-05	0.132093	4.59591e-05	0.188435	0.0696443	-0.0870451	0.152179	-0.0307115	0.0597889	0.108458	0.247524	0.0523126	0.718138	0.567082	-0.183272	0.242632	0.00564893	-0.0260289	0.0331248	0.0570729	0.0162355	0.0206035	0.0162355	0.0331248
	SpS_C	0.206083	0.241965	-0.0601262	0.0498147	-0.0627603	-0.0350436	0.174704	0.0522284	0.596134	1	0.0542914	0.241349	-0.119246	0.100759	0.108087	-0.00764825	0.0133607	0.0675471	0.0133607	0.108087	0.287556	0.171572	-0.131444	-0.140286	-0.112355	-0.057628	0.288627	-0.0450066	0.550097	0.834009	0.0519116	0.301347	-0.117745	-0.0450832	-0.102829	-0.090101	-0.0527678	-0.053064	-0.0527678	-0.102829
	TN_C	0.116604	0.177081	-0.0636746	-0.157159	-0.29528	-0.0757625	0.158279	0.0128086	0.0215201	0.0542914	1	0.0437227	-0.174928	0.653676	0.774548	0.222501	-0.0646723	0.642544	-0.0646723	0.774548	0.0594118	0.153995	-0.200157	-0.0567861	-0.101453	-0.0417322	0.142197	0.155326	0.0459171	0.0669122	0.494461	0.0467447	-0.158513	0.173027	0.094608	-0.0611828	0.0977164	0.0266009	0.0977164	0.094608
	GpS_C	0.0358746	0.0913571	-0.147558	-0.0420285	0.0282616	0.166463	0.203874	0.0585685	0.345591	0.241349	0.0437227	1	0.143334	0.480613	0.541548	0.116183	-0.0705111	0.485474	-0.0705111	0.541548	0.075258	-0.00729398	0.0712809	0.0854215	-0.0141345	0.0866314	0.189892	-0.078661	0.382887	0.271968	-0.192705	0.551281	0.13536	0.0886287	0.0374623	-0.0217955	-0.282187	0.227917	-0.282187	0.0374623
	TKW_C	-0.0907266	-0.109509	0.110147	0.0722865	0.152391	0.217452	0.0376832	0.00955498	0.0353348	-0.119246	-0.174928	0.143334	1	0.0501974	0.148321	0.167652	0.0512159	0.106037	0.0512159	0.148321	-0.0758516	-0.160755	0.0899606	0.178706	0.226504	0.245141	-0.0143119	0.0178853	0.0398979	-0.0982374	-0.206749	-0.0626636	0.388783	0.0727147	0.14753	0.0919157	0.0171312	0.0989828	0.0171312	0.14753
	BY_C	0.0589861	0.101244	-0.0962053	-0.117985	-0.205903	0.0688286	0.259302	0.060676	0.183366	0.100759	0.653676	0.480613	0.0501974	1	0.839236	-0.259029	0.0334942	0.650201	0.0334942	0.839236	-0.0229458	0.0788213	-0.0631594	-0.0409372	-0.12618	0.0629384	0.180194	0.133081	0.245315	0.112292	0.174246	0.249206	0.0298737	0.200451	0.115023	-0.0345042	0.0317412	0.0989042	0.0317412	0.115023
	GY_C	0.086249	0.142606	-0.0928193	-0.160624	-0.221242	0.0985699	0.219469	0.0557678	0.188435	0.108087	0.774548	0.541548	0.148321	0.839236	1	0.290814	-0.0186595	0.81699	-0.0186595	1	0.051048	0.0787116	-0.100175	-0.0223965	-0.0444484	0.0648633	0.207915	0.127463	0.275567	0.15679	0.250773	0.30332	0.0690506	0.268913	0.19901	-0.013825	0.0305682	0.17056	0.0305682	0.19901
	HI_C	0.030115	0.0788228	-0.00979328	-0.0772626	-0.0215568	0.0505496	-0.0457855	-0.0315845	-0.00537017	-0.00764825	0.222501	0.116183	0.167652	-0.259029	0.290814	1	-0.130008	0.31807	-0.130008	0.290814	0.123893	-0.0134563	-0.0612074	0.0414718	0.129687	-0.0107721	0.0921553	-0.0433799	0.0391154	0.0776509	0.141217	0.109817	0.0555091	0.123421	0.132854	0.0196752	-0.0293851	0.130327	-0.0293851	0.132854
	K_C	-0.00442309	-0.043702	-0.106587	-0.0333449	0.0206696	0.127229	-0.168113	0.284314	4.59591e-05	0.0133607	-0.0646723	-0.0705111	0.0512159	0.0334942	-0.0186595	-0.130008	1	-0.560152	1	-0.0186595	0.12522	0.101491	-0.00848736	0.018401	0.0467736	0.133866	-0.0530887	0.398593	0.0743816	-0.0420272	-0.260242	-0.104737	0.253419	-0.0203242	-0.123089	-0.129867	0.483078	-0.43515	0.483078	-0.123089
	KUtE_C	0.0635056	0.1334	-0.0448666	-0.136957	-0.197041	0.00853127	0.272717	-0.0836736	0.132093	0.0675471	0.642544	0.485474	0.106037	0.650201	0.81699	0.31807	-0.560152	1	-0.560152	0.81699	-0.0315456	-0.0027254	-0.0836694	-0.0465709	-0.0644146	-0.0168123	0.204086	-0.114533	0.170887	0.12315	0.329875	0.29042	-0.0835003	0.208244	0.240553	0.102196	-0.262209	0.411478	-0.262209	0.240553
	KUpE_C	-0.00442309	-0.043702	-0.106587	-0.0333449	0.0206696	0.127229	-0.168113	0.284314	4.59591e-05	0.0133607	-0.0646723	-0.0705111	0.0512159	0.0334942	-0.0186595	-0.130008	1	-0.560152	1	-0.0186595	0.12522	0.101491	-0.00848736	0.018401	0.0467736	0.133866	-0.0530887	0.398593	0.0743816	-0.0420272	-0.260242	-0.104737	0.253419	-0.0203242	-0.123089	-0.129867	0.483078	-0.43515	0.483078	-0.123089
	KUE_C	0.086249	0.142606	-0.0928193	-0.160624	-0.221242	0.0985699	0.219469	0.0557678	0.188435	0.108087	0.774548	0.541548	0.148321	0.839236	1	0.290814	-0.0186595	0.81699	-0.0186595	1	0.051048	0.0787116	-0.100175	-0.0223965	-0.0444484	0.0648633	0.207915	0.127463	0.275567	0.15679	0.250773	0.30332	0.0690506	0.268913	0.19901	-0.013825	0.0305682	0.17056	0.0305682	0.19901
	DA_T	0.706391	0.610988	-0.177257	0.117348	0.15054	-0.399904	0.172255	-0.0252001	0.0696443	0.287556	0.0594118	0.075258	-0.0758516	-0.0229458	0.051048	0.123893	0.12522	-0.0315456	0.12522	0.051048	1	0.694014	-0.298758	0.0295607	-0.0261052	-0.481115	0.262171	-0.152943	0.131057	0.332275	-0.0729396	0.0469724	-0.0754237	-0.059812	-0.157438	-0.175626	-0.0340032	-0.150322	-0.0340032	-0.157438
	DM_T	0.489699	0.659257	-0.0718592	0.250068	0.169149	-0.313739	0.0938545	-0.0898534	-0.0870451	0.171572	0.153995	-0.00729398	-0.160755	0.0788213	0.0787116	-0.0134563	0.101491	-0.0027254	0.101491	0.0787116	0.694014	1	-0.369601	-0.0137055	-0.0198506	-0.435484	0.139719	-0.154912	-0.0611245	0.137739	-0.0298376	0.0260416	-0.0744027	-0.054011	-0.0168471	0.0027541	-0.0112339	-0.0348151	-0.0112339	-0.0168471
	CHL_T_T	-0.108217	-0.236571	0.214985	0.121156	0.19374	0.0783457	-0.0611145	0.166249	0.152179	-0.131444	-0.200157	0.0712809	0.0899606	-0.0631594	-0.100175	-0.0612074	-0.00848736	-0.0836694	-0.00848736	-0.100175	-0.298758	-0.369601	1	0.445648	0.395236	0.251578	-0.0802549	0.0581934	0.150053	-0.0855321	-0.19419	0.111039	0.183098	0.0108085	0.106545	0.14821	0.0145825	0.0684282	0.0145825	0.106545
	CHL_B_T	0.148497	0.166967	0.31182	0.25127	0.346107	-0.0465809	-0.105122	-0.0157349	-0.0307115	-0.140286	-0.0567861	0.0854215	0.178706	-0.0409372	-0.0223965	0.0414718	0.018401	-0.0465709	0.018401	-0.0223965	0.0295607	-0.0137055	0.445648	1	0.584139	0.0232988	-0.0159472	-0.0211568	0.0181601	-0.106426	-0.0701784	-0.00949767	0.189379	-0.0187183	0.117955	0.134447	0.0430734	0.0272532	0.0430734	0.117955
	CHL_H_T	0.0914659	0.0441351	0.194929	0.314812	0.37385	-0.0964737	-0.13956	0.0069415	0.0597889	-0.112355	-0.101453	-0.0141345	0.226504	-0.12618	-0.0444484	0.129687	0.0467736	-0.0644146	0.0467736	-0.0444484	-0.0261052	-0.0198506	0.395236	0.584139	1	0.118405	-0.189884	0.0765815	0.041779	-0.127222	-0.138703	-0.125836	0.169444	-0.0520491	0.0336012	0.0746924	0.110045	-0.0731693	0.110045	0.0336012
	LA_T	-0.41919	-0.377987	-0.104294	-0.200044	-0.179417	0.731288	-0.240322	0.171063	0.108458	-0.057628	-0.0417322	0.0866314	0.245141	0.0629384	0.0648633	-0.0107721	0.133866	-0.0168123	0.133866	0.0648633	-0.481115	-0.435484	0.251578	0.0232988	0.118405	1	-0.264271	0.193859	0.123999	-0.17399	-0.0862149	-0.0430617	0.147359	0.0480003	0.103589	0.140389	0.117336	0.0394269	0.117336	0.103589
	PH_T	0.166182	0.167879	-0.0845459	-0.0696018	-0.100136	-0.200249	0.696176	-0.0668554	0.247524	0.288627	0.142197	0.189892	-0.0143119	0.180194	0.207915	0.0921553	-0.0530887	0.204086	-0.0530887	0.207915	0.262171	0.139719	-0.0802549	-0.0159472	-0.189884	-0.264271	1	-0.0902593	0.249582	0.385969	0.167696	0.218061	0.0483759	0.120461	0.000839955	-0.0946749	-0.084234	0.019586	-0.084234	0.000839955
	RL_T	-0.0867211	-0.0924993	0.0381991	-0.037856	-0.0590092	0.10322	-0.060674	0.246304	0.0523126	-0.0450066	0.155326	-0.078661	0.0178853	0.133081	0.127463	-0.0433799	0.398593	-0.114533	0.398593	0.127463	-0.152943	-0.154912	0.0581934	-0.0211568	0.0765815	0.193859	-0.0902593	1	0.0867941	-0.0217336	-0.0983458	-0.166471	0.295657	0.0452711	-0.00355405	-0.0079623	0.6142	-0.394513	0.6142	-0.00355405
	SpL_T	0.150559	0.0703724	-0.042364	0.0708732	0.016795	0.0562262	0.124048	0.192694	0.718138	0.550097	0.0459171	0.382887	0.0398979	0.245315	0.275567	0.0391154	0.0743816	0.170887	0.0743816	0.275567	0.131057	-0.0611245	0.150053	0.0181601	0.041779	0.123999	0.249582	0.0867941	1	0.647193	-0.16537	0.388702	0.145825	0.0994084	0.0926143	0.0134326	0.0616981	0.0221331	0.0616981	0.0926143
	SpS_T	0.312605	0.346868	-0.0424533	0.0715323	-0.0467561	-0.111948	0.245265	-0.0139982	0.567082	0.834009	0.0669122	0.271968	-0.0982374	0.112292	0.15679	0.0776509	-0.0420272	0.12315	-0.0420272	0.15679	0.332275	0.137739	-0.0855321	-0.106426	-0.127222	-0.17399	0.385969	-0.0217336	0.647193	1	0.0547712	0.371637	-0.0364964	0.101384	-0.0643792	-0.19822	-0.0559079	-0.044207	-0.0559079	-0.0643792
	TN_T	-0.0449313	0.00620618	0.0903951	-0.156312	-0.234653	-0.0443281	0.186727	-0.23707	-0.183272	0.0519116	0.494461	-0.192705	-0.206749	0.174246	0.250773	0.141217	-0.260242	0.329875	-0.260242	0.250773	-0.0729396	-0.0298376	-0.19419	-0.0701784	-0.138703	-0.0862149	0.167696	-0.0983458	-0.16537	0.0547712	1	0.0631485	-0.0803392	0.467927	0.292244	-0.12344	0.0653355	0.218392	0.0653355	0.292244
	GpS_T	0.0452732	0.212674	-0.121875	0.00160372	0.0133502	-0.0403751	0.164775	-0.169725	0.242632	0.301347	0.0467447	0.551281	-0.0626636	0.249206	0.30332	0.109817	-0.104737	0.29042	-0.104737	0.30332	0.0469724	0.0260416	0.111039	-0.00949767	-0.125836	-0.0430617	0.218061	-0.166471	0.388702	0.371637	0.0631485	1	-0.0386561	0.290446	0.251222	0.0541125	-0.133285	0.328426	-0.133285	0.251222
	TKW_T	-0.139673	-0.118792	0.0909925	0.0879569	0.160568	0.0816398	-0.00299204	0.0272179	0.00564893	-0.117745	-0.158513	0.13536	0.388783	0.0298737	0.0690506	0.0555091	0.253419	-0.0835003	0.253419	0.0690506	-0.0754237	-0.0744027	0.183098	0.189379	0.169444	0.147359	0.0483759	0.295657	0.145825	-0.0364964	-0.0803392	-0.0386561	1	0.24418	0.159912	-0.0531501	0.355446	-0.129125	0.355446	0.159912
	BY_T	-0.0605225	0.0497962	0.128208	0.0329585	-0.0338258	0.037075	0.128938	-0.117819	-0.0260289	-0.0450832	0.173027	0.0886287	0.0727147	0.200451	0.268913	0.123421	-0.0203242	0.208244	-0.0203242	0.268913	-0.059812	-0.054011	0.0108085	-0.0187183	-0.0520491	0.0480003	0.120461	0.0452711	0.0994084	0.101384	0.467927	0.290446	0.24418	1	0.616267	-0.202868	0.307324	0.345074	0.307324	0.616267
	GY_T	-0.0577632	-0.0131641	0.0136715	-0.0589102	-0.0543931	0.0745898	-0.0742233	-0.0190011	0.0331248	-0.102829	0.094608	0.0374623	0.14753	0.115023	0.19901	0.132854	-0.123089	0.240553	-0.123089	0.19901	-0.157438	-0.0168471	0.106545	0.117955	0.0336012	0.103589	0.000839955	-0.00355405	0.0926143	-0.0643792	0.292244	0.251222	0.159912	0.616267	1	0.622801	0.17717	0.756462	0.17717	1
	HI_T	-0.0378812	-0.0902342	-0.134063	-0.13584	-0.0427174	0.0902729	-0.193983	0.0754191	0.0570729	-0.090101	-0.0611828	-0.0217955	0.0919157	-0.0345042	-0.013825	0.0196752	-0.129867	0.102196	-0.129867	-0.013825	-0.175626	0.0027541	0.14821	0.134447	0.0746924	0.140389	-0.0946749	-0.0079623	0.0134326	-0.19822	-0.12344	0.0541125	-0.0531501	-0.202868	0.622801	1	-0.0413176	0.578467	-0.0413176	0.622801
	K_T	-0.00628732	-0.0490354	0.120417	0.0461637	0.0569081	0.110134	-0.118428	0.0405951	0.0162355	-0.0527678	0.0977164	-0.282187	0.0171312	0.0317412	0.0305682	-0.0293851	0.483078	-0.262209	0.483078	0.0305682	-0.0340032	-0.0112339	0.0145825	0.0430734	0.110045	0.117336	-0.084234	0.6142	0.0616981	-0.0559079	0.0653355	-0.133285	0.355446	0.307324	0.17717	-0.0413176	1	-0.46931	1	0.17717
	KUtE_T	-0.0611178	0.00391377	-0.102575	-0.133668	-0.129341	0.0338634	0.00133191	-0.057937	0.0206035	-0.053064	0.0266009	0.227917	0.0989828	0.0989042	0.17056	0.130327	-0.43515	0.411478	-0.43515	0.17056	-0.150322	-0.0348151	0.0684282	0.0272532	-0.0731693	0.0394269	0.019586	-0.394513	0.0221331	-0.044207	0.218392	0.328426	-0.129125	0.345074	0.756462	0.578467	-0.46931	1	-0.46931	0.756462
	KUpE_T	-0.00628732	-0.0490354	0.120417	0.0461637	0.0569081	0.110134	-0.118428	0.0405951	0.0162355	-0.0527678	0.0977164	-0.282187	0.0171312	0.0317412	0.0305682	-0.0293851	0.483078	-0.262209	0.483078	0.0305682	-0.0340032	-0.0112339	0.0145825	0.0430734	0.110045	0.117336	-0.084234	0.6142	0.0616981	-0.0559079	0.0653355	-0.133285	0.355446	0.307324	0.17717	-0.0413176	1	-0.46931	1	0.17717
	KUE_T	-0.0577632	-0.0131641	0.0136715	-0.0589102	-0.0543931	0.0745898	-0.0742233	-0.0190011	0.0331248	-0.102829	0.094608	0.0374623	0.14753	0.115023	0.19901	0.132854	-0.123089	0.240553	-0.123089	0.19901	-0.157438	-0.0168471	0.106545	0.117955	0.0336012	0.103589	0.000839955	-0.00355405	0.0926143	-0.0643792	0.292244	0.251222	0.159912	0.616267	1	0.622801	0.17717	0.756462	0.17717	1
	Values in bold are different from 0 with a significance level alpha=0.05
	*Trait nomenclature is presented in Table 2 legend.
	p-values:
	Variables	DA_C	DM_C	CHL_T_C	CHL_B_C	CHL_H_C	LA_C	PH_C	RL_C	SpL_C	SpS_C	TN_C	GpS_C	TKW_C	BY_C	GY_C	HI_C	K_C	KUtE_C	KUpE_C	KUE_C	DA_T	DM_T	CHL_T_T	CHL_B_T	CHL_H_T	LA_T	PH_T	RL_T	SpL_T	SpS_T	TN_T	GpS_T	TKW_T	BY_T	GY_T	HI_T	K_T	KUtE_T	KUpE_T	KUE_T
	DA_C	0	4.30499e-14	0.127695	0.226579	0.0408079	0.000119725	0.104394	0.925546	0.222461	0.039681	0.247957	0.723077	0.369339	0.559925	0.393527	0.766137	0.965163	0.530197	0.965163	0.393527	2.21069e-16	2.33219e-07	0.283846	0.140351	0.365434	1.41914e-05	0.0984458	0.390933	0.134862	0.00154281	0.657123	0.654681	0.165754	0.54973	0.568104	0.708268	0.950496	0.545804	0.950496	0.568104
	DM_C	< 0.0001	0	0.218687	0.0838132	0.0977119	0.0133479	0.0921082	0.0255334	0.783622	0.015292	0.0779838	0.366007	0.278105	0.316203	0.156957	0.435666	0.665936	0.185786	0.665936	0.156957	< 0.0001	< 0.0001	0.0178022	0.0968439	0.662826	0.000105659	0.0950075	0.36002	0.486592	0.000407003	0.951135	0.0336393	0.239131	0.622715	0.896573	0.371953	0.628045	0.969173	0.628045	0.896573
	CHL_T_C	0.127695	0.218687	0	< 0.0001	0.000336747	0.205596	0.643597	0.125442	0.128286	0.552351	0.5291	0.142904	0.275299	0.341012	0.358353	0.922962	0.291208	0.657586	0.291208	0.358353	0.0776844	0.477409	0.0317131	0.00158787	0.0519597	0.301769	0.40297	0.705931	0.67558	0.674935	0.371098	0.22707	0.367931	0.203653	0.89261	0.183589	0.232723	0.309853	0.232723	0.89261
	CHL_B_C	0.226579	0.0838132	< 0.0001	0	< 0.0001	0.00722113	0.559259	0.0280917	0.543174	0.622585	0.118393	0.678007	0.474786	0.24236	0.110392	0.444834	0.741892	0.174221	0.741892	0.110392	0.244932	0.0120992	0.229846	0.0116788	0.00142244	0.0459879	0.491388	0.708453	0.483488	0.479419	0.120417	0.987366	0.384192	0.74478	0.560431	0.177793	0.648335	0.184896	0.648335	0.560431
	CHL_H_C	0.0408079	0.0977119	0.000336747	< 0.0001	0	0.0827215	0.9993	0.00672194	0.673438	0.535044	0.00285928	0.780153	0.130125	0.0398574	0.0269599	0.831418	0.83826	0.0494203	0.83826	0.0269599	0.134912	0.0924974	0.0534355	0.000419939	0.000127417	0.0740779	0.321559	0.559771	0.868275	0.644127	0.0187765	0.895119	0.110519	0.738303	0.590929	0.673028	0.573856	0.199653	0.573856	0.590929
	LA_C	0.000119725	0.0133479	0.205596	0.00722113	0.0827215	0	0.0265054	0.447189	0.396491	0.72924	0.45375	0.0978696	0.0297607	0.496226	0.329221	0.617455	0.207154	0.932864	0.207154	0.329221	< 0.0001	0.00147984	0.438458	0.645371	0.33966	< 0.0001	0.0457607	0.306803	0.578462	0.267474	0.661442	0.690013	0.419388	0.714205	0.460789	0.371747	0.275353	0.738023	0.275353	0.460789
	PH_C	0.104394	0.0921082	0.643597	0.559259	0.9993	0.0265054	0	0.368884	0.258594	0.0821274	0.115759	0.0418987	0.709724	0.00918362	0.0282409	0.651027	0.09454	0.00604887	0.09454	0.0282409	0.0865778	0.352994	0.545826	0.297928	0.1661	0.0160219	< 0.0001	0.54873	0.218831	0.013913	0.062859	0.10137	0.97643	0.20107	0.463001	0.053131	0.240586	0.989507	0.240586	0.463001
	RL_C	0.925546	0.0255334	0.125442	0.0280917	0.00672194	0.447189	0.368884	0	0.104185	0.605805	0.899352	0.562711	0.924831	0.548716	0.581568	0.755077	0.00414637	0.407858	0.00414637	0.581568	0.80346	0.373983	0.0983086	0.876521	0.945353	0.0888135	0.508684	0.0135016	0.0547629	0.89006	0.0175558	0.0913762	0.788078	0.243029	0.851159	0.455805	0.688411	0.566938	0.688411	0.851159
	SpL_C	0.222461	0.783622	0.128286	0.543174	0.673438	0.396491	0.258594	0.104185	0	< 0.0001	0.831701	0.000428927	0.727078	0.0678324	0.0604468	0.95771	0.999638	0.190171	0.999638	0.0604468	0.491123	0.389159	0.130668	0.761642	0.554587	0.282769	0.0130323	0.605223	< 0.0001	< 0.0001	0.067976	0.015004	0.955517	0.797133	0.743537	0.572745	0.872626	0.838771	0.872626	0.743537
	SpS_C	0.039681	0.015292	0.552351	0.622585	0.535044	0.72924	0.0821274	0.605805	< 0.0001	0	0.591624	0.0155625	0.237331	0.31854	0.28443	0.939799	0.895037	0.504298	0.895037	0.28443	0.00372042	0.0878534	0.192377	0.163886	0.26573	0.569011	0.00358861	0.656585	< 0.0001	< 0.0001	0.607996	0.00231338	0.243328	0.656038	0.308649	0.372662	0.602083	0.600043	0.602083	0.308649
	TN_C	0.247957	0.0779838	0.5291	0.118393	0.00285928	0.45375	0.115759	0.899352	0.831701	0.591624	0	0.665788	0.0817294	< 0.0001	< 0.0001	0.026081	0.522653	< 0.0001	0.522653	< 0.0001	0.557091	0.126084	0.0458622	0.574679	0.315202	0.680153	0.158164	0.122803	0.65009	0.508323	< 0.0001	0.644208	0.115217	0.0851551	0.349125	0.545376	0.333446	0.792774	0.333446	0.349125
	GpS_C	0.723077	0.366007	0.142904	0.678007	0.780153	0.0978696	0.0418987	0.562711	0.000428927	0.0155625	0.665788	0	0.15483	< 0.0001	< 0.0001	0.249681	0.485731	< 0.0001	0.485731	< 0.0001	0.456771	0.942583	0.480969	0.398099	0.888996	0.391425	0.0584514	0.436612	< 0.0001	0.0061948	0.054748	< 0.0001	0.179346	0.380556	0.71135	0.82958	0.004449	0.0225707	0.004449	0.71135
	TKW_C	0.369339	0.278105	0.275299	0.474786	0.130125	0.0297607	0.709724	0.924831	0.727078	0.237331	0.0817294	0.15483	0	0.619911	0.140827	0.0954621	0.61282	0.293715	0.61282	0.140827	0.453218	0.110099	0.373411	0.0752493	0.0234453	0.0139628	0.887612	0.859808	0.693492	0.330863	0.0390317	0.535675	< 0.0001	0.472167	0.14298	0.363071	0.865663	0.327189	0.865663	0.14298
	BY_C	0.559925	0.316203	0.341012	0.24236	0.0398574	0.496226	0.00918362	0.548716	0.0678324	0.31854	< 0.0001	< 0.0001	0.619911	0	< 0.0001	0.0092601	0.740778	< 0.0001	0.740778	< 0.0001	0.820732	0.435675	0.532446	0.685922	0.210957	0.533884	0.0728137	0.18685	0.013893	0.265998	0.0829462	0.0124085	0.767958	0.0455382	0.254472	0.73325	0.753901	0.327575	0.753901	0.254472
	GY_C	0.393527	0.156957	0.358353	0.110392	0.0269599	0.329221	0.0282409	0.581568	0.0604468	0.28443	< 0.0001	< 0.0001	0.140827	< 0.0001	0	0.00333228	0.853806	< 0.0001	0.853806	< 0.0001	0.613986	0.436316	0.321368	0.824955	0.66058	0.521423	0.0379171	0.206312	0.00552073	0.119271	0.0118511	0.00215731	0.494834	0.00682331	0.0471466	0.891412	0.762721	0.0897698	0.762721	0.0471466
	HI_C	0.766137	0.435666	0.922962	0.444834	0.831418	0.617455	0.651027	0.755077	0.95771	0.939799	0.026081	0.249681	0.0954621	0.0092601	0.00333228	0	0.197322	0.00126021	0.197322	0.00333228	0.219413	0.89429	0.545215	0.682041	0.198443	0.915289	0.361816	0.668253	0.699212	0.442542	0.16108	0.276747	0.583324	0.221186	0.187608	0.845943	0.771649	0.196218	0.771649	0.187608
	K_C	0.965163	0.665936	0.291208	0.741892	0.83826	0.207154	0.09454	0.00414637	0.999638	0.895037	0.522653	0.485731	0.61282	0.740778	0.853806	0.197322	0	< 0.0001	< 0.0001	0.853806	0.214478	0.315018	0.933209	0.855809	0.644004	0.18424	0.599873	< 0.0001	0.462044	0.678016	0.00892493	0.299708	0.010959	0.840927	0.222442	0.197815	< 0.0001	< 0.0001	< 0.0001	0.222442
	KUtE_C	0.530197	0.185786	0.657586	0.174221	0.0494203	0.932864	0.00604887	0.407858	0.190171	0.504298	< 0.0001	< 0.0001	0.293715	< 0.0001	< 0.0001	0.00126021	< 0.0001	0	< 0.0001	< 0.0001	0.755369	0.97853	0.407882	0.645442	0.524314	0.86814	0.0416813	0.256512	0.0891479	0.222212	0.000803442	0.00337724	0.408833	0.0376073	0.0159174	0.311652	0.0084036	< 0.0001	0.0084036	0.0159174
	KUpE_C	0.965163	0.665936	0.291208	0.741892	0.83826	0.207154	0.09454	0.00414637	0.999638	0.895037	0.522653	0.485731	0.61282	0.740778	0.853806	0.197322	< 0.0001	< 0.0001	0	0.853806	0.214478	0.315018	0.933209	0.855809	0.644004	0.18424	0.599873	< 0.0001	0.462044	0.678016	0.00892493	0.299708	0.010959	0.840927	0.222442	0.197815	< 0.0001	< 0.0001	< 0.0001	0.222442
	KUE_C	0.393527	0.156957	0.358353	0.110392	0.0269599	0.329221	0.0282409	0.581568	0.0604468	0.28443	< 0.0001	< 0.0001	0.140827	< 0.0001	< 0.0001	0.00333228	0.853806	< 0.0001	0.853806	0	0.613986	0.436316	0.321368	0.824955	0.66058	0.521423	0.0379171	0.206312	0.00552073	0.119271	0.0118511	0.00215731	0.494834	0.00682331	0.0471466	0.891412	0.762721	0.0897698	0.762721	0.0471466
	DA_T	< 0.0001	< 0.0001	0.0776844	0.244932	0.134912	< 0.0001	0.0865778	0.80346	0.491123	0.00372042	0.557091	0.456771	0.453218	0.820732	0.613986	0.219413	0.214478	0.755369	0.214478	0.613986	0	< 0.0001	0.00253363	0.770321	0.796551	< 0.0001	0.00841345	0.128725	0.193701	0.00073155	0.470794	0.642594	0.455778	0.554433	0.117733	0.0805006	0.736981	0.135485	0.736981	0.117733
	DM_T	< 0.0001	< 0.0001	0.477409	0.0120992	0.0924974	0.00147984	0.352994	0.373983	0.389159	0.0878534	0.126084	0.942583	0.110099	0.435675	0.436316	0.89429	0.315018	0.97853	0.315018	0.436316	< 0.0001	0	0.000154039	0.892345	0.844587	< 0.0001	0.165613	0.123818	0.54576	0.171752	0.76823	0.797035	0.461917	0.593542	0.86787	0.978304	0.911672	0.730938	0.911672	0.86787
	CHL_T_T	0.283846	0.0178022	0.0317131	0.229846	0.0534355	0.438458	0.545826	0.0983086	0.130668	0.192377	0.0458622	0.480969	0.373411	0.532446	0.321368	0.545215	0.933209	0.407882	0.933209	0.321368	0.00253363	0.000154039	0	< 0.0001	< 0.0001	0.0115731	0.427347	0.56522	0.136193	0.397486	0.0528725	0.271406	0.0682422	0.915004	0.291396	0.141126	0.885501	0.498741	0.885501	0.291396
	CHL_B_T	0.140351	0.0968439	0.00158787	0.0116788	0.000419939	0.645371	0.297928	0.876521	0.761642	0.163886	0.574679	0.398099	0.0752493	0.685922	0.824955	0.682041	0.855809	0.645442	0.855809	0.824955	0.770321	0.892345	< 0.0001	0	< 0.0001	0.818022	0.874869	0.834502	0.857676	0.291939	0.487797	0.92528	0.0591471	0.85335	0.242481	0.182324	0.67046	0.78781	0.67046	0.242481
	CHL_H_T	0.365434	0.662826	0.0519597	0.00142244	0.000127417	0.33966	0.1661	0.945353	0.554587	0.26573	0.315202	0.888996	0.0234453	0.210957	0.66058	0.198443	0.644004	0.524314	0.644004	0.66058	0.796551	0.844587	< 0.0001	< 0.0001	0	0.240679	0.0584609	0.44887	0.679813	0.207182	0.168744	0.212214	0.0919211	0.607045	0.739979	0.46017	0.275747	0.469395	0.275747	0.739979
	LA_T	< 0.0001	0.000105659	0.301769	0.0459879	0.0740779	< 0.0001	0.0160219	0.0888135	0.282769	0.569011	0.680153	0.391425	0.0139628	0.533884	0.521423	0.915289	0.18424	0.86814	0.18424	0.521423	< 0.0001	< 0.0001	0.0115731	0.818022	0.240679	0	0.00788651	0.0532865	0.219014	0.0834056	0.393715	0.670545	0.14345	0.635327	0.305065	0.163574	0.244982	0.696933	0.244982	0.305065
	PH_T	0.0984458	0.0950075	0.40297	0.491388	0.321559	0.0457607	< 0.0001	0.508684	0.0130323	0.00358861	0.158164	0.0584514	0.887612	0.0728137	0.0379171	0.361816	0.599873	0.0416813	0.599873	0.0379171	0.00841345	0.165613	0.427347	0.874869	0.0584609	0.00788651	0	0.37182	0.0122725	< 0.0001	0.095373	0.0292947	0.632681	0.232548	0.993382	0.348783	0.404714	0.846633	0.404714	0.993382
	RL_T	0.390933	0.36002	0.705931	0.708453	0.559771	0.306803	0.54873	0.0135016	0.605223	0.656585	0.122803	0.436612	0.859808	0.18685	0.206312	0.668253	< 0.0001	0.256512	< 0.0001	0.206312	0.128725	0.123818	0.56522	0.834502	0.44887	0.0532865	0.37182	0	0.390533	0.830057	0.330327	0.0978525	0.00282221	0.654695	0.972005	0.937332	< 0.0001	< 0.0001	< 0.0001	0.972005
	SpL_T	0.134862	0.486592	0.67558	0.483488	0.868275	0.578462	0.218831	0.0547629	< 0.0001	< 0.0001	0.65009	< 0.0001	0.693492	0.013893	0.00552073	0.699212	0.462044	0.0891479	0.462044	0.00552073	0.193701	0.54576	0.136193	0.857676	0.679813	0.219014	0.0122725	0.390533	0	< 0.0001	0.100125	< 0.0001	0.14771	0.325103	0.35942	0.894476	0.541991	0.826981	0.541991	0.35942
	SpS_T	0.00154281	0.000407003	0.674935	0.479419	0.644127	0.267474	0.013913	0.89006	< 0.0001	< 0.0001	0.508323	0.0061948	0.330863	0.265998	0.119271	0.442542	0.678016	0.222212	0.678016	0.119271	0.00073155	0.171752	0.397486	0.291939	0.207182	0.0834056	< 0.0001	0.830057	< 0.0001	0	0.588348	0.000140698	0.718476	0.315534	0.524543	0.0480483	0.580618	0.662311	0.580618	0.524543
	TN_T	0.657123	0.951135	0.371098	0.120417	0.0187765	0.661442	0.062859	0.0175558	0.067976	0.607996	< 0.0001	0.054748	0.0390317	0.0829462	0.0118511	0.16108	0.00892493	0.000803442	0.00892493	0.0118511	0.470794	0.76823	0.0528725	0.487797	0.168744	0.393715	0.095373	0.330327	0.100125	0.588348	0	0.532516	0.42686	< 0.0001	0.00317368	0.221118	0.518389	0.029044	0.518389	0.00317368
	GpS_T	0.654681	0.0336393	0.22707	0.987366	0.895119	0.690013	0.10137	0.0913762	0.015004	0.00231338	0.644208	< 0.0001	0.535675	0.0124085	0.00215731	0.276747	0.299708	0.00337724	0.299708	0.00215731	0.642594	0.797035	0.271406	0.92528	0.212214	0.670545	0.0292947	0.0978525	< 0.0001	0.000140698	0.532516	0	0.702577	0.00337419	0.0116953	0.592848	0.186169	0.000849889	0.186169	0.0116953
	TKW_T	0.165754	0.239131	0.367931	0.384192	0.110519	0.419388	0.97643	0.788078	0.955517	0.243328	0.115217	0.179346	< 0.0001	0.767958	0.494834	0.583324	0.010959	0.408833	0.010959	0.494834	0.455778	0.461917	0.0682422	0.0591471	0.0919211	0.14345	0.632681	0.00282221	0.14771	0.718476	0.42686	0.702577	0	0.0143541	0.112002	0.599451	0.000284481	0.20041	0.000284481	0.112002
	BY_T	0.54973	0.622715	0.203653	0.74478	0.738303	0.714205	0.20107	0.243029	0.797133	0.656038	0.0851551	0.380556	0.472167	0.0455382	0.00682331	0.221186	0.840927	0.0376073	0.840927	0.00682331	0.554433	0.593542	0.915004	0.85335	0.607045	0.635327	0.232548	0.654695	0.325103	0.315534	< 0.0001	0.00337419	0.0143541	0	< 0.0001	0.0429419	0.00186935	0.000438101	0.00186935	< 0.0001
	GY_T	0.568104	0.896573	0.89261	0.560431	0.590929	0.460789	0.463001	0.851159	0.743537	0.308649	0.349125	0.71135	0.14298	0.254472	0.0471466	0.187608	0.222442	0.0159174	0.222442	0.0471466	0.117733	0.86787	0.291396	0.242481	0.739979	0.305065	0.993382	0.972005	0.35942	0.524543	0.00317368	0.0116953	0.112002	< 0.0001	0	< 0.0001	0.0778319	< 0.0001	0.0778319	< 0.0001
	HI_T	0.708268	0.371953	0.183589	0.177793	0.673028	0.371747	0.053131	0.455805	0.572745	0.372662	0.545376	0.82958	0.363071	0.73325	0.891412	0.845943	0.197815	0.311652	0.197815	0.891412	0.0805006	0.978304	0.141126	0.182324	0.46017	0.163574	0.348783	0.937332	0.894476	0.0480483	0.221118	0.592848	0.599451	0.0429419	< 0.0001	0	0.683159	< 0.0001	0.683159	< 0.0001
	K_T	0.950496	0.628045	0.232723	0.648335	0.573856	0.275353	0.240586	0.688411	0.872626	0.602083	0.333446	0.004449	0.865663	0.753901	0.762721	0.771649	< 0.0001	0.0084036	< 0.0001	0.762721	0.736981	0.911672	0.885501	0.67046	0.275747	0.244982	0.404714	< 0.0001	0.541991	0.580618	0.518389	0.186169	0.000284481	0.00186935	0.0778319	0.683159	0	< 0.0001	< 0.0001	0.0778319
	KUtE_T	0.545804	0.969173	0.309853	0.184896	0.199653	0.738023	0.989507	0.566938	0.838771	0.600043	0.792774	0.0225707	0.327189	0.327575	0.0897698	0.196218	< 0.0001	< 0.0001	< 0.0001	0.0897698	0.135485	0.730938	0.498741	0.78781	0.469395	0.696933	0.846633	< 0.0001	0.826981	0.662311	0.029044	0.000849889	0.20041	0.000438101	< 0.0001	< 0.0001	< 0.0001	0	< 0.0001	< 0.0001
	KUpE_T	0.950496	0.628045	0.232723	0.648335	0.573856	0.275353	0.240586	0.688411	0.872626	0.602083	0.333446	0.004449	0.865663	0.753901	0.762721	0.771649	< 0.0001	0.0084036	< 0.0001	0.762721	0.736981	0.911672	0.885501	0.67046	0.275747	0.244982	0.404714	< 0.0001	0.541991	0.580618	0.518389	0.186169	0.000284481	0.00186935	0.0778319	0.683159	< 0.0001	< 0.0001	0	0.0778319
	KUE_T	0.568104	0.896573	0.89261	0.560431	0.590929	0.460789	0.463001	0.851159	0.743537	0.308649	0.349125	0.71135	0.14298	0.254472	0.0471466	0.187608	0.222442	0.0159174	0.222442	0.0471466	0.117733	0.86787	0.291396	0.242481	0.739979	0.305065	0.993382	0.972005	0.35942	0.524543	0.00317368	0.0116953	0.112002	< 0.0001	< 0.0001	< 0.0001	0.0778319	< 0.0001	0.0778319	0
	Values in bold are different from 0 with a significance level alpha=0.05
	Coefficients of determination (R²):
	Variables	DA_C	DM_C	CHL_T_C	CHL_B_C	CHL_H_C	LA_C	PH_C	RL_C	SpL_C	SpS_C	TN_C	GpS_C	TKW_C	BY_C	GY_C	HI_C	K_C	KUtE_C	KUpE_C	KUE_C	DA_T	DM_T	CHL_T_T	CHL_B_T	CHL_H_T	LA_T	PH_T	RL_T	SpL_T	SpS_T	TN_T	GpS_T	TKW_T	BY_T	GY_T	HI_T	K_T	KUtE_T	KUpE_T	KUE_T
	DA_C	1	0.442732	0.0235166	0.0148848	0.0420035	0.140799	0.026684	8.95627e-05	0.0151497	0.0424701	0.0135965	0.00128699	0.00823132	0.00347936	0.00743889	0.000906913	1.95637e-05	0.00403296	1.95637e-05	0.00743889	0.498989	0.239806	0.011711	0.0220512	0.00836601	0.17572	0.0276164	0.00752056	0.0226681	0.0977222	0.00201882	0.00204966	0.0195087	0.00366298	0.00333658	0.00143499	3.95305e-05	0.00373539	3.95305e-05	0.00333658
	DM_C	0.442732	1	0.0153975	0.0301941	0.0277356	0.0608607	0.0286788	0.0498643	0.000773085	0.0585472	0.0313578	0.00834612	0.0119922	0.0102504	0.0203366	0.00621304	0.00190987	0.0177955	0.00190987	0.0203366	0.373307	0.43462	0.0559657	0.0278778	0.00194791	0.142874	0.0281834	0.00855611	0.00495227	0.120317	3.85167e-05	0.0452303	0.0141116	0.00247966	0.000173293	0.00814222	0.00240447	1.53176e-05	0.00240447	0.000173293
	CHL_T_C	0.0235166	0.0153975	1	0.332077	0.123508	0.0162979	0.00219313	0.023794	0.0234445	0.00361515	0.00405446	0.0217734	0.0121323	0.00925546	0.00861542	9.59082e-05	0.0113607	0.00201302	0.0113607	0.00861542	0.03142	0.00516375	0.0462187	0.0972315	0.0379973	0.0108772	0.007148	0.00145917	0.00179471	0.00180228	0.00817127	0.0148536	0.00827964	0.0164373	0.000186909	0.0179728	0.0145002	0.0105215	0.0145002	0.000186909
	CHL_B_C	0.0148848	0.0301941	0.332077	1	0.291689	0.0713455	0.00349115	0.048256	0.00378445	0.0024815	0.0246991	0.00176639	0.00522534	0.0139206	0.0258002	0.00596951	0.00111188	0.0187573	0.00111188	0.0258002	0.0137705	0.0625338	0.0146788	0.0631366	0.0991064	0.0400174	0.00484441	0.00143308	0.00502301	0.00511688	0.0244333	2.57191e-06	0.00773642	0.00108626	0.00347041	0.0184526	0.00213109	0.0178671	0.00213109	0.00347041
	CHL_H_C	0.0420035	0.0277356	0.123508	0.291689	1	0.0304053	7.89292e-09	0.0725702	0.00181993	0.00393886	0.0871901	0.000798721	0.0232231	0.0423962	0.0489482	0.000464698	0.000427234	0.0388252	0.000427234	0.0489482	0.0226624	0.0286113	0.0375352	0.11979	0.139764	0.0321903	0.0100271	0.00348209	0.000282073	0.00218614	0.055062	0.000178229	0.025782	0.00114419	0.00295861	0.00182477	0.00323853	0.016729	0.00323853	0.00295861
	LA_C	0.140799	0.0608607	0.0162979	0.0713455	0.0304053	1	0.0492346	0.0059082	0.00734654	0.00122805	0.00573996	0.0277099	0.0472855	0.00473738	0.00971602	0.00255526	0.0161873	7.27826e-05	0.0161873	0.00971602	0.159923	0.0984323	0.00613805	0.00216978	0.00930718	0.534782	0.0400996	0.0106543	0.00316138	0.0125324	0.00196498	0.00163015	0.00666506	0.00137456	0.00556364	0.00814921	0.0121296	0.00114673	0.0121296	0.00556364
	PH_C	0.026684	0.0286788	0.00219313	0.00349115	7.89292e-09	0.0492346	1	0.00824689	0.0130044	0.0305215	0.0250524	0.0415644	0.00142002	0.0672377	0.0481669	0.00209631	0.0282621	0.0743745	0.0282621	0.0481669	0.0296719	0.00880867	0.00373499	0.0110505	0.0194771	0.0577548	0.484662	0.00368133	0.0153879	0.0601548	0.0348669	0.0271507	8.95232e-06	0.0166249	0.00550909	0.0376295	0.0140251	1.774e-06	0.0140251	0.00550909
	RL_C	8.95627e-05	0.0498643	0.023794	0.048256	0.0725702	0.0059082	0.00824689	1	0.0267158	0.00272781	0.00016406	0.00343027	9.12976e-05	0.00368158	0.00311004	0.00099758	0.0808344	0.00700126	0.0808344	0.00311004	0.000635044	0.00807364	0.0276386	0.000247587	4.81844e-05	0.0292625	0.00446964	0.0606657	0.0371309	0.000195949	0.0562022	0.0288066	0.000740816	0.0138814	0.000361043	0.00568803	0.00164796	0.00335669	0.00164796	0.000361043
	SpL_C	0.0151497	0.000773085	0.0234445	0.00378445	0.00181993	0.00734654	0.0130044	0.0267158	1	0.355376	0.000463115	0.119433	0.00124855	0.0336229	0.0355079	2.88387e-05	2.11224e-09	0.0174486	2.11224e-09	0.0355079	0.00485033	0.00757685	0.0231583	0.000943194	0.00357471	0.0117632	0.0612681	0.00273661	0.515723	0.321582	0.0335885	0.0588705	3.19105e-05	0.000677502	0.00109725	0.00325732	0.00026359	0.000424503	0.00026359	0.00109725
	SpS_C	0.0424701	0.0585472	0.00361515	0.0024815	0.00393886	0.00122805	0.0305215	0.00272781	0.355376	1	0.00294755	0.0582491	0.0142195	0.0101524	0.0116828	5.84957e-05	0.000178508	0.00456261	0.000178508	0.0116828	0.0826885	0.029437	0.0172775	0.0196802	0.0126236	0.00332098	0.0833054	0.00202559	0.302607	0.695571	0.00269482	0.09081	0.0138639	0.00203249	0.0105737	0.00811819	0.00278444	0.00281579	0.00278444	0.0105737
	TN_C	0.0135965	0.0313578	0.00405446	0.0246991	0.0871901	0.00573996	0.0250524	0.00016406	0.000463115	0.00294755	1	0.00191167	0.0305999	0.427293	0.599924	0.0495066	0.0041825	0.412862	0.0041825	0.599924	0.00352976	0.0237144	0.0400628	0.00322466	0.0102926	0.00174158	0.0202199	0.0241262	0.00210838	0.00447724	0.244491	0.00218507	0.0251262	0.0299384	0.00895067	0.00374334	0.0095485	0.000707606	0.0095485	0.00895067
	GpS_C	0.00128699	0.00834612	0.0217734	0.00176639	0.000798721	0.0277099	0.0415644	0.00343027	0.119433	0.0582491	0.00191167	1	0.0205446	0.230989	0.293274	0.0134985	0.00497181	0.235685	0.00497181	0.293274	0.00566376	5.32022e-05	0.00508097	0.00729683	0.000199785	0.007505	0.0360588	0.00618755	0.146603	0.0739668	0.0371353	0.303911	0.0183223	0.00785506	0.00140343	0.000475045	0.0796293	0.0519463	0.0796293	0.00140343
	TKW_C	0.00823132	0.0119922	0.0121323	0.00522534	0.0232231	0.0472855	0.00142002	9.12976e-05	0.00124855	0.0142195	0.0305999	0.0205446	1	0.00251978	0.021999	0.0281071	0.00262307	0.0112439	0.00262307	0.021999	0.00575346	0.0258421	0.00809292	0.0319358	0.0513041	0.060094	0.000204831	0.000319884	0.00159185	0.00965058	0.0427452	0.00392672	0.151152	0.00528743	0.0217652	0.0084485	0.000293478	0.0097976	0.000293478	0.0217652
	BY_C	0.00347936	0.0102504	0.00925546	0.0139206	0.0423962	0.00473738	0.0672377	0.00368158	0.0336229	0.0101524	0.427293	0.230989	0.00251978	1	0.704317	0.0670961	0.00112186	0.422761	0.00112186	0.704317	0.00052651	0.0062128	0.00398911	0.00167585	0.0159213	0.00396124	0.0324697	0.0177105	0.0601792	0.0126095	0.0303616	0.0621036	0.000892436	0.0401805	0.0132303	0.00119054	0.0010075	0.00978204	0.0010075	0.0132303
	GY_C	0.00743889	0.0203366	0.00861542	0.0258002	0.0489482	0.00971602	0.0481669	0.00311004	0.0355079	0.0116828	0.599924	0.293274	0.021999	0.704317	1	0.0845728	0.000348177	0.667472	0.000348177	1	0.0026059	0.00619551	0.010035	0.000501604	0.00197566	0.00420725	0.0432286	0.0162469	0.0759371	0.0245832	0.0628869	0.0920029	0.00476799	0.0723143	0.0396049	0.00019113	0.000934413	0.0290908	0.000934413	0.0396049
	HI_C	0.000906913	0.00621304	9.59082e-05	0.00596951	0.000464698	0.00255526	0.00209631	0.00099758	2.88387e-05	5.84957e-05	0.0495066	0.0134985	0.0281071	0.0670961	0.0845728	1	0.0169022	0.101168	0.0169022	0.0845728	0.0153495	0.000181072	0.00374635	0.00171991	0.0168186	0.000116038	0.0084926	0.00188181	0.00153001	0.00602967	0.0199423	0.0120598	0.00308127	0.0152328	0.0176502	0.000387113	0.000863482	0.0169851	0.000863482	0.0176502
	K_C	1.95637e-05	0.00190987	0.0113607	0.00111188	0.000427234	0.0161873	0.0282621	0.0808344	2.11224e-09	0.000178508	0.0041825	0.00497181	0.00262307	0.00112186	0.000348177	0.0169022	1	0.31377	1	0.000348177	0.01568	0.0103004	7.20352e-05	0.000338597	0.00218777	0.0179201	0.00281841	0.158877	0.00553263	0.00176629	0.0677257	0.0109699	0.0642213	0.000413074	0.0151509	0.0168654	0.233364	0.189355	0.233364	0.0151509
	KUtE_C	0.00403296	0.0177955	0.00201302	0.0187573	0.0388252	7.27826e-05	0.0743745	0.00700126	0.0174486	0.00456261	0.412862	0.235685	0.0112439	0.422761	0.667472	0.101168	0.31377	1	0.31377	0.667472	0.000995127	7.42783e-06	0.00700056	0.00216885	0.00414924	0.000282654	0.041651	0.0131179	0.0292022	0.0151659	0.108817	0.0843436	0.0069723	0.0433655	0.0578659	0.010444	0.0687538	0.169315	0.0687538	0.0578659
	KUpE_C	1.95637e-05	0.00190987	0.0113607	0.00111188	0.000427234	0.0161873	0.0282621	0.0808344	2.11224e-09	0.000178508	0.0041825	0.00497181	0.00262307	0.00112186	0.000348177	0.0169022	1	0.31377	1	0.000348177	0.01568	0.0103004	7.20352e-05	0.000338597	0.00218777	0.0179201	0.00281841	0.158877	0.00553263	0.00176629	0.0677257	0.0109699	0.0642213	0.000413074	0.0151509	0.0168654	0.233364	0.189355	0.233364	0.0151509
	KUE_C	0.00743889	0.0203366	0.00861542	0.0258002	0.0489482	0.00971602	0.0481669	0.00311004	0.0355079	0.0116828	0.599924	0.293274	0.021999	0.704317	1	0.0845728	0.000348177	0.667472	0.000348177	1	0.0026059	0.00619551	0.010035	0.000501604	0.00197566	0.00420725	0.0432286	0.0162469	0.0759371	0.0245832	0.0628869	0.0920029	0.00476799	0.0723143	0.0396049	0.00019113	0.000934413	0.0290908	0.000934413	0.0396049
	DA_T	0.498989	0.373307	0.03142	0.0137705	0.0226624	0.159923	0.0296719	0.000635044	0.00485033	0.0826885	0.00352976	0.00566376	0.00575346	0.00052651	0.0026059	0.0153495	0.01568	0.000995127	0.01568	0.0026059	1	0.481656	0.0892565	0.000873837	0.000681481	0.231472	0.0687338	0.0233914	0.017176	0.110407	0.00532019	0.0022064	0.00568873	0.00357748	0.0247868	0.0308444	0.00115622	0.0225967	0.00115622	0.0247868
	DM_T	0.239806	0.43462	0.00516375	0.0625338	0.0286113	0.0984323	0.00880867	0.00807364	0.00757685	0.029437	0.0237144	5.32022e-05	0.0258421	0.0062128	0.00619551	0.000181072	0.0103004	7.42783e-06	0.0103004	0.00619551	0.481656	1	0.136605	0.000187839	0.000394046	0.189647	0.0195215	0.0239976	0.00373621	0.018972	0.000890284	0.000678167	0.00553576	0.00291719	0.000283826	7.58509e-06	0.0001262	0.00121209	0.0001262	0.000283826
	CHL_T_T	0.011711	0.0559657	0.0462187	0.0146788	0.0375352	0.00613805	0.00373499	0.0276386	0.0231583	0.0172775	0.0400628	0.00508097	0.00809292	0.00398911	0.010035	0.00374635	7.20352e-05	0.00700056	7.20352e-05	0.010035	0.0892565	0.136605	1	0.198602	0.156211	0.0632916	0.00644085	0.00338648	0.022516	0.00731574	0.0377099	0.0123296	0.0335248	0.000116823	0.0113519	0.0219663	0.00021265	0.00468241	0.00021265	0.0113519
	CHL_B_T	0.0220512	0.0278778	0.0972315	0.0631366	0.11979	0.00216978	0.0110505	0.000247587	0.000943194	0.0196802	0.00322466	0.00729683	0.0319358	0.00167585	0.000501604	0.00171991	0.000338597	0.00216885	0.000338597	0.000501604	0.000873837	0.000187839	0.198602	1	0.341218	0.000542833	0.000254315	0.000447609	0.000329791	0.0113265	0.00492501	9.02057e-05	0.0358645	0.000350376	0.0139134	0.0180761	0.00185532	0.000742736	0.00185532	0.0139134
	CHL_H_T	0.00836601	0.00194791	0.0379973	0.0991064	0.139764	0.00930718	0.0194771	4.81844e-05	0.00357471	0.0126236	0.0102926	0.000199785	0.0513041	0.0159213	0.00197566	0.0168186	0.00218777	0.00414924	0.00218777	0.00197566	0.000681481	0.000394046	0.156211	0.341218	1	0.0140196	0.0360561	0.00586473	0.00174549	0.0161853	0.0192384	0.0158346	0.0287114	0.0027091	0.00112904	0.00557896	0.0121098	0.00535374	0.0121098	0.00112904
	LA_T	0.17572	0.142874	0.0108772	0.0400174	0.0321903	0.534782	0.0577548	0.0292625	0.0117632	0.00332098	0.00174158	0.007505	0.060094	0.00396124	0.00420725	0.000116038	0.0179201	0.000282654	0.0179201	0.00420725	0.231472	0.189647	0.0632916	0.000542833	0.0140196	1	0.0698389	0.0375813	0.0153758	0.0302726	0.00743301	0.00185431	0.0217147	0.00230403	0.0107308	0.0197091	0.0137676	0.00155448	0.0137676	0.0107308
	PH_T	0.0276164	0.0281834	0.007148	0.00484441	0.0100271	0.0400996	0.484662	0.00446964	0.0612681	0.0833054	0.0202199	0.0360588	0.000204831	0.0324697	0.0432286	0.0084926	0.00281841	0.041651	0.00281841	0.0432286	0.0687338	0.0195215	0.00644085	0.000254315	0.0360561	0.0698389	1	0.00814673	0.0622914	0.148972	0.028122	0.0475507	0.00234023	0.0145109	7.05524e-07	0.00896333	0.00709536	0.000383612	0.00709536	7.05524e-07
	RL_T	0.00752056	0.00855611	0.00145917	0.00143308	0.00348209	0.0106543	0.00368133	0.0606657	0.00273661	0.00202559	0.0241262	0.00618755	0.000319884	0.0177105	0.0162469	0.00188181	0.158877	0.0131179	0.158877	0.0162469	0.0233914	0.0239976	0.00338648	0.000447609	0.00586473	0.0375813	0.00814673	1	0.00753321	0.000472348	0.00967189	0.0277127	0.0874131	0.00204948	1.26312e-05	6.33982e-05	0.377242	0.15564	0.377242	1.26312e-05
	SpL_T	0.0226681	0.00495227	0.00179471	0.00502301	0.000282073	0.00316138	0.0153879	0.0371309	0.515723	0.302607	0.00210838	0.146603	0.00159185	0.0601792	0.0759371	0.00153001	0.00553263	0.0292022	0.00553263	0.0759371	0.017176	0.00373621	0.022516	0.000329791	0.00174549	0.0153758	0.0622914	0.00753321	1	0.418859	0.0273471	0.151089	0.0212649	0.00988203	0.00857741	0.000180435	0.00380666	0.000489875	0.00380666	0.00857741
	SpS_T	0.0977222	0.120317	0.00180228	0.00511688	0.00218614	0.0125324	0.0601548	0.000195949	0.321582	0.695571	0.00447724	0.0739668	0.00965058	0.0126095	0.0245832	0.00602967	0.00176629	0.0151659	0.00176629	0.0245832	0.110407	0.018972	0.00731574	0.0113265	0.0161853	0.0302726	0.148972	0.000472348	0.418859	1	0.00299988	0.138114	0.00133199	0.0102786	0.00414468	0.0392912	0.0031257	0.00195425	0.0031257	0.00414468
	TN_T	0.00201882	3.85167e-05	0.00817127	0.0244333	0.055062	0.00196498	0.0348669	0.0562022	0.0335885	0.00269482	0.244491	0.0371353	0.0427452	0.0303616	0.0628869	0.0199423	0.0677257	0.108817	0.0677257	0.0628869	0.00532019	0.000890284	0.0377099	0.00492501	0.0192384	0.00743301	0.028122	0.00967189	0.0273471	0.00299988	1	0.00398773	0.00645439	0.218956	0.0854066	0.0152373	0.00426873	0.0476952	0.00426873	0.0854066
	GpS_T	0.00204966	0.0452303	0.0148536	2.57191e-06	0.000178229	0.00163015	0.0271507	0.0288066	0.0588705	0.09081	0.00218507	0.303911	0.00392672	0.0621036	0.0920029	0.0120598	0.0109699	0.0843436	0.0109699	0.0920029	0.0022064	0.000678167	0.0123296	9.02057e-05	0.0158346	0.00185431	0.0475507	0.0277127	0.151089	0.138114	0.00398773	1	0.00149429	0.0843591	0.0631124	0.00292816	0.0177649	0.107864	0.0177649	0.0631124
	TKW_T	0.0195087	0.0141116	0.00827964	0.00773642	0.025782	0.00666506	8.95232e-06	0.000740816	3.19105e-05	0.0138639	0.0251262	0.0183223	0.151152	0.000892436	0.00476799	0.00308127	0.0642213	0.0069723	0.0642213	0.00476799	0.00568873	0.00553576	0.0335248	0.0358645	0.0287114	0.0217147	0.00234023	0.0874131	0.0212649	0.00133199	0.00645439	0.00149429	1	0.0596237	0.0255717	0.00282493	0.126342	0.0166733	0.126342	0.0255717
	BY_T	0.00366298	0.00247966	0.0164373	0.00108626	0.00114419	0.00137456	0.0166249	0.0138814	0.000677502	0.00203249	0.0299384	0.00785506	0.00528743	0.0401805	0.0723143	0.0152328	0.000413074	0.0433655	0.000413074	0.0723143	0.00357748	0.00291719	0.000116823	0.000350376	0.0027091	0.00230403	0.0145109	0.00204948	0.00988203	0.0102786	0.218956	0.0843591	0.0596237	1	0.379785	0.0411554	0.0944482	0.119076	0.0944482	0.379785
	GY_T	0.00333658	0.000173293	0.000186909	0.00347041	0.00295861	0.00556364	0.00550909	0.000361043	0.00109725	0.0105737	0.00895067	0.00140343	0.0217652	0.0132303	0.0396049	0.0176502	0.0151509	0.0578659	0.0151509	0.0396049	0.0247868	0.000283826	0.0113519	0.0139134	0.00112904	0.0107308	7.05524e-07	1.26312e-05	0.00857741	0.00414468	0.0854066	0.0631124	0.0255717	0.379785	1	0.387881	0.0313893	0.572235	0.0313893	1
	HI_T	0.00143499	0.00814222	0.0179728	0.0184526	0.00182477	0.00814921	0.0376295	0.00568803	0.00325732	0.00811819	0.00374334	0.000475045	0.0084485	0.00119054	0.00019113	0.000387113	0.0168654	0.010444	0.0168654	0.00019113	0.0308444	7.58509e-06	0.0219663	0.0180761	0.00557896	0.0197091	0.00896333	6.33982e-05	0.000180435	0.0392912	0.0152373	0.00292816	0.00282493	0.0411554	0.387881	1	0.00170714	0.334624	0.00170714	0.387881
	K_T	3.95305e-05	0.00240447	0.0145002	0.00213109	0.00323853	0.0121296	0.0140251	0.00164796	0.00026359	0.00278444	0.0095485	0.0796293	0.000293478	0.0010075	0.000934413	0.000863482	0.233364	0.0687538	0.233364	0.000934413	0.00115622	0.0001262	0.00021265	0.00185532	0.0121098	0.0137676	0.00709536	0.377242	0.00380666	0.0031257	0.00426873	0.0177649	0.126342	0.0944482	0.0313893	0.00170714	1	0.220252	1	0.0313893
	KUtE_T	0.00373539	1.53176e-05	0.0105215	0.0178671	0.016729	0.00114673	1.774e-06	0.00335669	0.000424503	0.00281579	0.000707606	0.0519463	0.0097976	0.00978204	0.0290908	0.0169851	0.189355	0.169315	0.189355	0.0290908	0.0225967	0.00121209	0.00468241	0.000742736	0.00535374	0.00155448	0.000383612	0.15564	0.000489875	0.00195425	0.0476952	0.107864	0.0166733	0.119076	0.572235	0.334624	0.220252	1	0.220252	0.572235
	KUpE_T	3.95305e-05	0.00240447	0.0145002	0.00213109	0.00323853	0.0121296	0.0140251	0.00164796	0.00026359	0.00278444	0.0095485	0.0796293	0.000293478	0.0010075	0.000934413	0.000863482	0.233364	0.0687538	0.233364	0.000934413	0.00115622	0.0001262	0.00021265	0.00185532	0.0121098	0.0137676	0.00709536	0.377242	0.00380666	0.0031257	0.00426873	0.0177649	0.126342	0.0944482	0.0313893	0.00170714	1	0.220252	1	0.0313893
	KUE_T	0.00333658	0.000173293	0.000186909	0.00347041	0.00295861	0.00556364	0.00550909	0.000361043	0.00109725	0.0105737	0.00895067	0.00140343	0.0217652	0.0132303	0.0396049	0.0176502	0.0151509	0.0578659	0.0151509	0.0396049	0.0247868	0.000283826	0.0113519	0.0139134	0.00112904	0.0107308	7.05524e-07	1.26312e-05	0.00857741	0.00414468	0.0854066	0.0631124	0.0255717	0.379785	1	0.387881	0.0313893	0.572235	0.0313893	1

## Sheet: Table S4c
	Table S4c. Coefficient of correlation between agronomic and potassium related traits in field experiment 2018.
	Correlation matrix (Pearson):
	*Trait	CHL_C	CHL_K	PH_C	PH_K	LA_C	LA_K	DM_C	DM_K	BY_C	BY_K	TN_C	TN_K	SL_C	SL_K	SpS_C	SpS_K	GY_C	GY_K	TKW_C	TKW_K	RL_C	RL_K	K_C	K_T	KUtE_C	KUtE_T	KUpE_C	KUpE_T	KUE_C	KUE_T
	CHL_C	1	0.298522	0.11195	0.19935	-0.0868136	-0.0447229	-0.0333945	0.0220792	-0.0880685	0.127325	-0.238508	-0.153222	0.0410366	-0.0329321	0.0967337	-0.0255241	-0.0632942	-0.225478	-0.0335084	-0.0282215	-0.0833891	0.0300046	-0.122042	0.0342876	-0.0199108	-0.22987	-0.122042	0.0342876	-0.0632942	-0.225478
	CHL_K	0.298522	1	0.0590716	0.263572	0.0928949	0.150881	0.23685	0.140613	-0.0416216	0.136731	-0.10038	-0.0954408	0.0694254	0.0213954	0.113838	0.0728373	-0.11065	-0.029773	-0.0322951	0.0811325	-0.18741	0.0606962	-0.0131592	0.197323	-0.131933	-0.14572	-0.0131592	0.197323	-0.11065	-0.029773
	PH_C	0.11195	0.0590716	1	0.425904	-0.0147886	0.00475377	0.279244	0.298299	0.0662997	0.049198	-0.0286892	-0.16397	0.27963	0.286246	0.235048	0.228357	0.128997	-0.0402105	0.00594518	-0.132178	-0.143918	-0.0573621	0.124142	-0.0776885	0.0464489	-0.0113681	0.124142	-0.0776885	0.128997	-0.0402105
	PH_K	0.19935	0.263572	0.425904	1	-0.00345944	0.00969069	0.191927	0.158396	0.0157282	0.0974656	-0.146008	-0.0809375	0.162475	0.249025	0.179571	0.307329	0.0332437	-0.03541	-0.0499138	0.0326089	-0.12264	-0.110285	-0.0205297	-0.190002	0.0484716	0.0745636	-0.0205297	-0.190002	0.0332437	-0.03541
	LA_C	-0.0868136	0.0928949	-0.0147886	-0.00345944	1	0.718072	0.155909	-0.148048	-0.0690913	0.0223566	-0.0439027	0.0669448	0.161539	0.164631	-0.0870039	-0.0988448	-0.0941729	0.0413331	-0.0482284	-0.193078	-0.0602846	0.0534631	0.138951	0.0132784	-0.187335	0.0369757	0.138951	0.0132784	-0.0941729	0.0413331
	LA_K	-0.0447229	0.150881	0.00475377	0.00969069	0.718072	1	0.292205	-0.138133	-0.0749055	0.0732664	-0.135448	0.0480161	0.0188823	0.16388	-0.131866	0.00901281	-0.140676	0.0939963	-0.0321603	-0.0971324	-0.0505514	0.0316963	0.117463	0.0241996	-0.249885	0.0792884	0.117463	0.0241996	-0.140676	0.0939963
	DM_C	-0.0333945	0.23685	0.279244	0.191927	0.155909	0.292205	1	0.341625	-0.00412722	0.117812	-0.0705016	-0.031166	0.221096	0.19598	0.113584	0.195915	-0.10961	-0.0347296	-0.112555	-0.222693	-0.0153584	-0.0402359	0.0589177	-0.120578	-0.0967241	0.0273278	0.0589177	-0.120578	-0.10961	-0.0347296
	DM_K	0.0220792	0.140613	0.298299	0.158396	-0.148048	-0.138133	0.341625	1	0.116783	0.0363863	-0.00997646	-0.21259	0.188271	0.225685	0.196054	0.257636	0.097156	0.000219061	0.140059	0.068833	0.14406	0.0709708	0.143999	0.0769092	0.0138948	-0.0508011	0.143999	0.0769092	0.097156	0.000219061
	BY_C	-0.0880685	-0.0416216	0.0662997	0.0157282	-0.0690913	-0.0749055	-0.00412722	0.116783	1	0.37396	0.316259	0.380762	0.295653	0.133667	0.216776	0.0992095	0.671801	0.399167	0.393113	0.118155	-0.0720982	0.292408	0.40367	0.21348	0.395949	0.27877	0.40367	0.21348	0.671801	0.399167
	BY_K	0.127325	0.136731	0.049198	0.0974656	0.0223566	0.0732664	0.117812	0.0363863	0.37396	1	0.0791128	0.313238	0.144787	0.138213	-0.0601714	0.0860142	0.302648	0.360715	-0.00909301	0.136738	-0.198596	0.349782	0.259912	0.312883	0.102842	0.12562	0.259912	0.312883	0.302648	0.360715
	TN_C	-0.238508	-0.10038	-0.0286892	-0.146008	-0.0439027	-0.135448	-0.0705016	-0.00997646	0.316259	0.0791128	1	0.258221	0.0025678	-0.118349	0.0152217	-0.116962	0.483795	0.18472	-0.0038008	-0.0250833	-0.148566	0.0930974	0.154678	0.0773813	0.399161	0.123854	0.154678	0.0773813	0.483795	0.18472
	TN_K	-0.153222	-0.0954408	-0.16397	-0.0809375	0.0669448	0.0480161	-0.031166	-0.21259	0.380762	0.313238	0.258221	1	0.0760154	-0.0196772	0.00288855	-0.0457356	0.344459	0.462821	0.0134373	-0.0546594	-0.149104	0.129584	0.188335	0.119039	0.20437	0.416809	0.188335	0.119039	0.344459	0.462821
	SL_C	0.0410366	0.0694254	0.27963	0.162475	0.161539	0.0188823	0.221096	0.188271	0.295653	0.144787	0.0025678	0.0760154	1	0.698543	0.400014	0.382678	0.313407	0.211352	0.192165	0.0827085	-0.172946	0.0871126	0.20564	-0.0388884	0.190161	0.195503	0.20564	-0.0388884	0.313407	0.211352
	SL_K	-0.0329321	0.0213954	0.286246	0.249025	0.164631	0.16388	0.19598	0.225685	0.133667	0.138213	-0.118349	-0.0196772	0.698543	1	0.291412	0.653749	0.15288	0.29912	0.224137	0.107775	-0.104993	-0.00615948	0.194919	-0.138953	0.0237512	0.31035	0.194919	-0.138953	0.15288	0.29912
	SpS_C	0.0967337	0.113838	0.235048	0.179571	-0.0870039	-0.131866	0.113584	0.196054	0.216776	-0.0601714	0.0152217	0.00288855	0.400014	0.291412	1	0.560499	0.217861	0.145104	0.074436	0.0483367	-0.0218484	-0.0121981	0.0778166	-0.0935074	0.191146	0.170565	0.0778166	-0.0935074	0.217861	0.145104
	SpS_K	-0.0255241	0.0728373	0.228357	0.307329	-0.0988448	0.00901281	0.195915	0.257636	0.0992095	0.0860142	-0.116962	-0.0457356	0.382678	0.653749	0.560499	1	0.0983288	0.300782	0.139274	0.096279	-0.0230268	-0.0630322	0.132595	-0.126573	0.0325051	0.309005	0.132595	-0.126573	0.0983288	0.300782
	GY_C	-0.0632942	-0.11065	0.128997	0.0332437	-0.0941729	-0.140676	-0.10961	0.097156	0.671801	0.302648	0.483795	0.344459	0.313407	0.15288	0.217861	0.0983288	1	0.498267	0.535754	0.206012	-0.0252413	0.368127	0.43399	0.288091	0.682009	0.304204	0.43399	0.288091	1	0.498267
	GY_K	-0.225478	-0.029773	-0.0402105	-0.03541	0.0413331	0.0939963	-0.0347296	0.000219061	0.399167	0.360715	0.18472	0.462821	0.211352	0.29912	0.145104	0.300782	0.498267	1	0.287553	0.352339	0.0184622	0.243887	0.368598	0.214459	0.234536	0.800717	0.368598	0.214459	0.498267	1
	TKW_C	-0.0335084	-0.0322951	0.00594518	-0.0499138	-0.0482284	-0.0321603	-0.112555	0.140059	0.393113	-0.00909301	-0.0038008	0.0134373	0.192165	0.224137	0.074436	0.139274	0.535754	0.287553	1	0.334308	0.183131	0.316652	0.447683	0.303201	0.202172	0.0737993	0.447683	0.303201	0.535754	0.287553
	TKW_K	-0.0282215	0.0811325	-0.132178	0.0326089	-0.193078	-0.0971324	-0.222693	0.068833	0.118155	0.136738	-0.0250833	-0.0546594	0.0827085	0.107775	0.0483367	0.096279	0.206012	0.352339	0.334308	1	0.0117309	0.198192	0.109039	0.332135	0.1381	0.107607	0.109039	0.332135	0.206012	0.352339
	RL_C	-0.0833891	-0.18741	-0.143918	-0.12264	-0.0602846	-0.0505514	-0.0153584	0.14406	-0.0720982	-0.198596	-0.148566	-0.149104	-0.172946	-0.104993	-0.0218484	-0.0230268	-0.0252413	0.0184622	0.183131	0.0117309	1	0.222517	0.219495	0.168369	-0.133478	-0.109824	0.219495	0.168369	-0.0252413	0.0184622
	RL_K	0.0300046	0.0606962	-0.0573621	-0.110285	0.0534631	0.0316963	-0.0402359	0.0709708	0.292408	0.349782	0.0930974	0.129584	0.0871126	-0.00615948	-0.0121981	-0.0630322	0.368127	0.243887	0.316652	0.198192	0.222517	1	0.435245	0.677197	0.0384483	-0.163631	0.435245	0.677197	0.368127	0.243887
	K_C	-0.122042	-0.0131592	0.124142	-0.0205297	0.138951	0.117463	0.0589177	0.143999	0.40367	0.259912	0.154678	0.188335	0.20564	0.194919	0.0778166	0.132595	0.43399	0.368598	0.447683	0.109039	0.219495	0.435245	1	0.449057	-0.320071	0.0720887	1	0.449057	0.43399	0.368598
	K_T	0.0342876	0.197323	-0.0776885	-0.190002	0.0132784	0.0241996	-0.120578	0.0769092	0.21348	0.312883	0.0773813	0.119039	-0.0388884	-0.138953	-0.0935074	-0.126573	0.288091	0.214459	0.303201	0.332135	0.168369	0.677197	0.449057	1	-0.0413781	-0.366656	0.449057	1	0.288091	0.214459
	KUtE_C	-0.0199108	-0.131933	0.0464489	0.0484716	-0.187335	-0.249885	-0.0967241	0.0138948	0.395949	0.102842	0.399161	0.20437	0.190161	0.0237512	0.191146	0.0325051	0.682009	0.234536	0.202172	0.1381	-0.133478	0.0384483	-0.320071	-0.0413781	1	0.255269	-0.320071	-0.0413781	0.682009	0.234536
	KUtE_T	-0.22987	-0.14572	-0.0113681	0.0745636	0.0369757	0.0792884	0.0273278	-0.0508011	0.27877	0.12562	0.123854	0.416809	0.195503	0.31035	0.170565	0.309005	0.304204	0.800717	0.0737993	0.107607	-0.109824	-0.163631	0.0720887	-0.366656	0.255269	1	0.0720887	-0.366656	0.304204	0.800717
	KUpE_C	-0.122042	-0.0131592	0.124142	-0.0205297	0.138951	0.117463	0.0589177	0.143999	0.40367	0.259912	0.154678	0.188335	0.20564	0.194919	0.0778166	0.132595	0.43399	0.368598	0.447683	0.109039	0.219495	0.435245	1	0.449057	-0.320071	0.0720887	1	0.449057	0.43399	0.368598
	KUpE_T	0.0342876	0.197323	-0.0776885	-0.190002	0.0132784	0.0241996	-0.120578	0.0769092	0.21348	0.312883	0.0773813	0.119039	-0.0388884	-0.138953	-0.0935074	-0.126573	0.288091	0.214459	0.303201	0.332135	0.168369	0.677197	0.449057	1	-0.0413781	-0.366656	0.449057	1	0.288091	0.214459
	KUE_C	-0.0632942	-0.11065	0.128997	0.0332437	-0.0941729	-0.140676	-0.10961	0.097156	0.671801	0.302648	0.483795	0.344459	0.313407	0.15288	0.217861	0.0983288	1	0.498267	0.535754	0.206012	-0.0252413	0.368127	0.43399	0.288091	0.682009	0.304204	0.43399	0.288091	1	0.498267
	KUE_T	-0.225478	-0.029773	-0.0402105	-0.03541	0.0413331	0.0939963	-0.0347296	0.000219061	0.399167	0.360715	0.18472	0.462821	0.211352	0.29912	0.145104	0.300782	0.498267	1	0.287553	0.352339	0.0184622	0.243887	0.368598	0.214459	0.234536	0.800717	0.368598	0.214459	0.498267	1
	Values in bold are different from 0 with a significance level alpha=0.05
	*Trait nomenclature is presented in Table 2 legend.
	p-values:
	Variables	CHL_C	CHL_K	PH_C	PH_K	LA_C	LA_K	DM_C	DM_K	BY_C	BY_K	TN_C	TN_K	SL_C	SL_K	SpS_C	SpS_K	GY_C	GY_K	TKW_C	TKW_K	RL_C	RL_K	K_C	K_T	KUtE_C	KUtE_T	KUpE_C	KUpE_T	KUE_C	KUE_T
	CHL_C	0	0.00255466	0.267465	0.0467633	0.390426	0.658614	0.741522	0.827396	0.383586	0.206811	0.0168627	0.128019	0.6852	0.744978	0.338354	0.800985	0.531569	0.0240982	0.740671	0.780458	0.40946	0.76697	0.226431	0.734862	0.844121	0.0214086	0.226431	0.734862	0.531569	0.0240982
	CHL_K	0.00255466	0	0.559355	0.00805863	0.35796	0.13402	0.0176639	0.162897	0.680954	0.17494	0.320374	0.34488	0.49249	0.832662	0.259431	0.471419	0.273096	0.768718	0.749746	0.422294	0.0618855	0.548584	0.896611	0.049089	0.190714	0.148005	0.896611	0.049089	0.273096	0.768718
	PH_C	0.267465	0.559355	0	< 0.0001	0.883894	0.962561	0.00490004	0.00257462	0.512221	0.626904	0.776914	0.103072	0.00483868	0.00388758	0.018572	0.0223044	0.200862	0.691212	0.953187	0.189883	0.153139	0.570798	0.21848	0.442321	0.646308	0.910621	0.21848	0.442321	0.200862	0.691212
	PH_K	0.0467633	0.00805863	< 0.0001	0	0.97275	0.923766	0.0557521	0.115487	0.876574	0.334694	0.147198	0.423413	0.106296	0.0124744	0.073825	0.00186901	0.742648	0.72652	0.621892	0.747396	0.224146	0.274694	0.839341	0.0583021	0.632007	0.460947	0.839341	0.0583021	0.742648	0.72652
	LA_C	0.390426	0.35796	0.883894	0.97275	0	< 0.0001	0.121388	0.141567	0.49458	0.825262	0.664494	0.508116	0.108353	0.101672	0.389384	0.327867	0.351356	0.683047	0.63372	0.0542726	0.551303	0.5973	0.167975	0.89568	0.0619914	0.714938	0.167975	0.89568	0.351356	0.683047
	LA_K	0.658614	0.13402	0.962561	0.923766	< 0.0001	0	0.00317789	0.170516	0.458888	0.468803	0.17906	0.635216	0.852079	0.103263	0.190942	0.929084	0.162705	0.352264	0.750757	0.336357	0.617443	0.754238	0.244464	0.811115	0.0121642	0.432952	0.244464	0.811115	0.162705	0.352264
	DM_C	0.741522	0.0176639	0.00490004	0.0557521	0.121388	0.00317789	0	0.000504093	0.967492	0.243059	0.48579	0.758222	0.0270636	0.050683	0.260502	0.0507612	0.277661	0.731573	0.264874	0.0259487	0.879453	0.691027	0.560381	0.232094	0.338402	0.787243	0.560381	0.232094	0.277661	0.731573
	DM_K	0.827396	0.162897	0.00257462	0.115487	0.141567	0.170516	0.000504093	0	0.247229	0.719291	0.921525	0.0337114	0.0606755	0.0239651	0.050594	0.00965879	0.336239	0.998274	0.164577	0.496198	0.152729	0.482885	0.152905	0.446926	0.890867	0.615704	0.152905	0.446926	0.336239	0.998274
	BY_C	0.383586	0.680954	0.512221	0.876574	0.49458	0.458888	0.967492	0.247229	0	0.00012679	0.00134819	< 0.0001	0.0028226	0.184899	0.0302854	0.326077	< 0.0001	< 0.0001	< 0.0001	0.241679	0.475941	0.00315593	< 0.0001	0.0329571	< 0.0001	0.00497641	< 0.0001	0.0329571	< 0.0001	< 0.0001
	BY_K	0.206811	0.17494	0.626904	0.334694	0.825262	0.468803	0.243059	0.719291	0.00012679	0	0.433975	0.00150737	0.150646	0.170266	0.552052	0.394821	0.00220939	0.000227151	0.928455	0.174918	0.0476178	0.00036078	0.00901485	0.0015272	0.308588	0.213004	0.00901485	0.0015272	0.00220939	0.000227151
	TN_C	0.0168627	0.320374	0.776914	0.147198	0.664494	0.17906	0.48579	0.921525	0.00134819	0.433975	0	0.0094895	0.979772	0.240899	0.880518	0.2465	< 0.0001	0.0657906	0.970062	0.804352	0.140165	0.356908	0.124392	0.444133	< 0.0001	0.219558	0.124392	0.444133	< 0.0001	0.0657906
	TN_K	0.128019	0.34488	0.103072	0.423413	0.508116	0.635216	0.758222	0.0337114	< 0.0001	0.00150737	0.0094895	0	0.45224	0.845928	0.977245	0.651382	0.000449253	< 0.0001	0.894439	0.58911	0.138717	0.1988	0.0605859	0.238148	0.0413911	< 0.0001	0.0605859	0.238148	0.000449253	< 0.0001
	SL_C	0.6852	0.49249	0.00483868	0.106296	0.108353	0.852079	0.0270636	0.0606755	0.0028226	0.150646	0.979772	0.45224	0	< 0.0001	< 0.0001	< 0.0001	0.00149803	0.0347851	0.0554443	0.413306	0.0853043	0.38879	0.0401177	0.700875	0.058088	0.0512586	0.0401177	0.700875	0.00149803	0.0347851
	SL_K	0.744978	0.832662	0.00388758	0.0124744	0.101672	0.103263	0.050683	0.0239651	0.184899	0.170266	0.240899	0.845928	< 0.0001	0	0.00326508	< 0.0001	0.128883	0.00250174	0.0249746	0.285832	0.298525	0.951502	0.0519721	0.167968	0.814551	0.00167533	0.0519721	0.167968	0.128883	0.00250174
	SpS_C	0.338354	0.259431	0.018572	0.073825	0.389384	0.190942	0.260502	0.050594	0.0302854	0.552052	0.880518	0.977245	< 0.0001	0.00326508	0	< 0.0001	0.029447	0.149744	0.461716	0.632957	0.829172	0.904125	0.441567	0.354785	0.0567752	0.0897612	0.441567	0.354785	0.029447	0.149744
	SpS_K	0.800985	0.471419	0.0223044	0.00186901	0.327867	0.929084	0.0507612	0.00965879	0.326077	0.394821	0.2465	0.651382	< 0.0001	< 0.0001	< 0.0001	0	0.330411	0.00235996	0.166978	0.34064	0.82011	0.533273	0.188479	0.209524	0.748173	0.00175923	0.188479	0.209524	0.330411	0.00235996
	GY_C	0.531569	0.273096	0.200862	0.742648	0.351356	0.162705	0.277661	0.336239	< 0.0001	0.00220939	< 0.0001	0.000449253	0.00149803	0.128883	0.029447	0.330411	0	< 0.0001	< 0.0001	0.0397504	0.803145	0.000164421	< 0.0001	0.003654	< 0.0001	0.00209045	< 0.0001	0.003654	< 0.0001	< 0.0001
	GY_K	0.0240982	0.768718	0.691212	0.72652	0.683047	0.352264	0.731573	0.998274	< 0.0001	0.000227151	0.0657906	< 0.0001	0.0347851	0.00250174	0.149744	0.00235996	< 0.0001	0	0.00372077	0.000324264	0.855335	0.0144752	0.000161033	0.0321435	0.0188371	< 0.0001	0.000161033	0.0321435	< 0.0001	< 0.0001
	TKW_C	0.740671	0.749746	0.953187	0.621892	0.63372	0.750757	0.264874	0.164577	< 0.0001	0.928455	0.970062	0.894439	0.0554443	0.0249746	0.461716	0.166978	< 0.0001	0.00372077	0	0.000675309	0.0681908	0.0013286	< 0.0001	0.00216645	0.0436761	0.465567	< 0.0001	0.00216645	< 0.0001	0.00372077
	TKW_K	0.780458	0.422294	0.189883	0.747396	0.0542726	0.336357	0.0259487	0.496198	0.241679	0.174918	0.804352	0.58911	0.413306	0.285832	0.632957	0.34064	0.0397504	0.000324264	0.000675309	0	0.907781	0.0480799	0.280184	0.000735574	0.170621	0.286588	0.280184	0.000735574	0.0397504	0.000324264
	RL_C	0.40946	0.0618855	0.153139	0.224146	0.551303	0.617443	0.879453	0.152729	0.475941	0.0476178	0.140165	0.138717	0.0853043	0.298525	0.829172	0.82011	0.803145	0.855335	0.0681908	0.907781	0	0.0260695	0.0282222	0.094032	0.185527	0.276717	0.0282222	0.094032	0.803145	0.855335
	RL_K	0.76697	0.548584	0.570798	0.274694	0.5973	0.754238	0.691027	0.482885	0.00315593	0.00036078	0.356908	0.1988	0.38879	0.951502	0.904125	0.533273	0.000164421	0.0144752	0.0013286	0.0480799	0.0260695	0	< 0.0001	< 0.0001	0.704102	0.103796	< 0.0001	< 0.0001	0.000164421	0.0144752
	K_C	0.226431	0.896611	0.21848	0.839341	0.167975	0.244464	0.560381	0.152905	< 0.0001	0.00901485	0.124392	0.0605859	0.0401177	0.0519721	0.441567	0.188479	< 0.0001	0.000161033	< 0.0001	0.280184	0.0282222	< 0.0001	0	< 0.0001	0.0011691	0.476	< 0.0001	< 0.0001	< 0.0001	0.000161033
	K_T	0.734862	0.049089	0.442321	0.0583021	0.89568	0.811115	0.232094	0.446926	0.0329571	0.0015272	0.444133	0.238148	0.700875	0.167968	0.354785	0.209524	0.003654	0.0321435	0.00216645	0.000735574	0.094032	< 0.0001	< 0.0001	0	0.68272	0.000175423	< 0.0001	< 0.0001	0.003654	0.0321435
	KUtE_C	0.844121	0.190714	0.646308	0.632007	0.0619914	0.0121642	0.338402	0.890867	< 0.0001	0.308588	< 0.0001	0.0413911	0.058088	0.814551	0.0567752	0.748173	< 0.0001	0.0188371	0.0436761	0.170621	0.185527	0.704102	0.0011691	0.68272	0	0.0103709	0.0011691	0.68272	< 0.0001	0.0188371
	KUtE_T	0.0214086	0.148005	0.910621	0.460947	0.714938	0.432952	0.787243	0.615704	0.00497641	0.213004	0.219558	< 0.0001	0.0512586	0.00167533	0.0897612	0.00175923	0.00209045	< 0.0001	0.465567	0.286588	0.276717	0.103796	0.476	0.000175423	0.0103709	0	0.476	0.000175423	0.00209045	< 0.0001
	KUpE_C	0.226431	0.896611	0.21848	0.839341	0.167975	0.244464	0.560381	0.152905	< 0.0001	0.00901485	0.124392	0.0605859	0.0401177	0.0519721	0.441567	0.188479	< 0.0001	0.000161033	< 0.0001	0.280184	0.0282222	< 0.0001	< 0.0001	< 0.0001	0.0011691	0.476	0	< 0.0001	< 0.0001	0.000161033
	KUpE_T	0.734862	0.049089	0.442321	0.0583021	0.89568	0.811115	0.232094	0.446926	0.0329571	0.0015272	0.444133	0.238148	0.700875	0.167968	0.354785	0.209524	0.003654	0.0321435	0.00216645	0.000735574	0.094032	< 0.0001	< 0.0001	< 0.0001	0.68272	0.000175423	< 0.0001	0	0.003654	0.0321435
	KUE_C	0.531569	0.273096	0.200862	0.742648	0.351356	0.162705	0.277661	0.336239	< 0.0001	0.00220939	< 0.0001	0.000449253	0.00149803	0.128883	0.029447	0.330411	< 0.0001	< 0.0001	< 0.0001	0.0397504	0.803145	0.000164421	< 0.0001	0.003654	< 0.0001	0.00209045	< 0.0001	0.003654	0	< 0.0001
	KUE_T	0.0240982	0.768718	0.691212	0.72652	0.683047	0.352264	0.731573	0.998274	< 0.0001	0.000227151	0.0657906	< 0.0001	0.0347851	0.00250174	0.149744	0.00235996	< 0.0001	< 0.0001	0.00372077	0.000324264	0.855335	0.0144752	0.000161033	0.0321435	0.0188371	< 0.0001	0.000161033	0.0321435	< 0.0001	0
	Values in bold are different from 0 with a significance level alpha=0.05
	Coefficients of determination (R²):
	Variables	CHL_C	CHL_K	PH_C	PH_K	LA_C	LA_K	DM_C	DM_K	BY_C	BY_K	TN_C	TN_K	SL_C	SL_K	SpS_C	SpS_K	GY_C	GY_K	TKW_C	TKW_K	RL_C	RL_K	K_C	K_T	KUtE_C	KUtE_T	KUpE_C	KUpE_T	KUE_C	KUE_T
	CHL_C	1	0.0891153	0.0125329	0.0397402	0.0075366	0.00200014	0.00111519	0.000487491	0.00775607	0.0162116	0.056886	0.0234771	0.00168401	0.00108452	0.0093574	0.00065148	0.00400616	0.0508403	0.00112282	0.00079645	0.00695373	0.000900279	0.0148942	0.00117564	0.000396441	0.0528402	0.0148942	0.00117564	0.00400616	0.0508403
	CHL_K	0.0891153	1	0.00348946	0.06947	0.00862947	0.0227652	0.0560981	0.019772	0.00173236	0.0186954	0.0100761	0.00910894	0.00481988	0.000457764	0.012959	0.00530527	0.0122435	0.000886433	0.00104298	0.00658248	0.0351224	0.00368402	0.000173165	0.0389365	0.0174063	0.0212344	0.000173165	0.0389365	0.0122435	0.000886433
	PH_C	0.0125329	0.00348946	1	0.181394	0.000218701	2.25983e-05	0.0779774	0.0889823	0.00439565	0.00242045	0.000823067	0.0268862	0.0781929	0.0819368	0.0552477	0.052147	0.0166402	0.00161688	3.53451e-05	0.0174711	0.0207123	0.00329042	0.0154113	0.00603551	0.0021575	0.000129234	0.0154113	0.00603551	0.0166402	0.00161688
	PH_K	0.0397402	0.06947	0.181394	1	1.19677e-05	9.39094e-05	0.0368361	0.0250894	0.000247375	0.00949955	0.0213183	0.00655088	0.026398	0.0620134	0.0322458	0.0944514	0.00110515	0.00125387	0.00249139	0.00106334	0.0150406	0.0121627	0.000421468	0.0361008	0.0023495	0.00555973	0.000421468	0.0361008	0.00110515	0.00125387
	LA_C	0.0075366	0.00862947	0.000218701	1.19677e-05	1	0.515627	0.0243075	0.0219182	0.0047736	0.000499818	0.00192745	0.00448161	0.0260947	0.0271033	0.00756968	0.00977029	0.00886854	0.00170843	0.00232598	0.037279	0.00363424	0.00285831	0.0193074	0.000176316	0.0350944	0.0013672	0.0193074	0.000176316	0.00886854	0.00170843
	LA_K	0.00200014	0.0227652	2.25983e-05	9.39094e-05	0.515627	1	0.085384	0.0190808	0.00561084	0.00536797	0.0183463	0.00230555	0.000356543	0.0268568	0.0173886	8.12307e-05	0.0197898	0.0088353	0.00103428	0.0094347	0.00255544	0.00100465	0.0137977	0.000585619	0.0624425	0.00628664	0.0137977	0.000585619	0.0197898	0.0088353
	DM_C	0.00111519	0.0560981	0.0779774	0.0368361	0.0243075	0.085384	1	0.116708	1.70339e-05	0.0138796	0.00497047	0.000971319	0.0488835	0.0384081	0.0129013	0.0383827	0.0120142	0.00120615	0.0126686	0.0495923	0.000235881	0.00161893	0.0034713	0.014539	0.00935554	0.00074681	0.0034713	0.014539	0.0120142	0.00120615
	DM_K	0.000487491	0.019772	0.0889823	0.0250894	0.0219182	0.0190808	0.116708	1	0.0136382	0.00132396	9.95298e-05	0.0451944	0.035446	0.0509338	0.0384372	0.0663764	0.00943929	4.79877e-08	0.0196165	0.00473798	0.0207533	0.00503685	0.0207357	0.00591502	0.000193064	0.00258076	0.0207357	0.00591502	0.00943929	4.79877e-08
	BY_C	0.00775607	0.00173236	0.00439565	0.000247375	0.0047736	0.00561084	1.70339e-05	0.0136382	1	0.139846	0.100019	0.144979	0.0874108	0.0178668	0.0469919	0.00984252	0.451317	0.159334	0.154538	0.0139606	0.00519814	0.0855025	0.162949	0.0455735	0.156775	0.0777128	0.162949	0.0455735	0.451317	0.159334
	BY_K	0.0162116	0.0186954	0.00242045	0.00949955	0.000499818	0.00536797	0.0138796	0.00132396	0.139846	1	0.00625883	0.0981183	0.0209633	0.019103	0.00362059	0.00739845	0.0915955	0.130116	8.26829e-05	0.0186973	0.0394402	0.122348	0.0675544	0.0978955	0.0105764	0.0157804	0.0675544	0.0978955	0.0915955	0.130116
	TN_C	0.056886	0.0100761	0.000823067	0.0213183	0.00192745	0.0183463	0.00497047	9.95298e-05	0.100019	0.00625883	1	0.0666782	6.59358e-06	0.0140066	0.000231701	0.01368	0.234058	0.0341217	1.44461e-05	0.000629173	0.0220717	0.00866713	0.0239253	0.00598787	0.15933	0.0153399	0.0239253	0.00598787	0.234058	0.0341217
	TN_K	0.0234771	0.00910894	0.0268862	0.00655088	0.00448161	0.00230555	0.000971319	0.0451944	0.144979	0.0981183	0.0666782	1	0.00577834	0.000387191	8.34374e-06	0.00209175	0.118652	0.214203	0.00018056	0.00298765	0.0222321	0.0167921	0.0354702	0.0141704	0.0417673	0.17373	0.0354702	0.0141704	0.118652	0.214203
	SL_C	0.00168401	0.00481988	0.0781929	0.026398	0.0260947	0.000356543	0.0488835	0.035446	0.0874108	0.0209633	6.59358e-06	0.00577834	1	0.487963	0.160011	0.146442	0.0982242	0.0446695	0.0369272	0.0068407	0.0299102	0.0075886	0.0422877	0.00151231	0.0361612	0.0382216	0.0422877	0.00151231	0.0982242	0.0446695
	SL_K	0.00108452	0.000457764	0.0819368	0.0620134	0.0271033	0.0268568	0.0384081	0.0509338	0.0178668	0.019103	0.0140066	0.000387191	0.487963	1	0.0849212	0.427388	0.0233723	0.0894729	0.0502374	0.0116154	0.0110234	3.79392e-05	0.0379933	0.019308	0.000564117	0.0963174	0.0379933	0.019308	0.0233723	0.0894729
	SpS_C	0.0093574	0.012959	0.0552477	0.0322458	0.00756968	0.0173886	0.0129013	0.0384372	0.0469919	0.00362059	0.000231701	8.34374e-06	0.160011	0.0849212	1	0.314159	0.0474636	0.0210552	0.00554072	0.00233644	0.000477354	0.000148794	0.00605542	0.00874363	0.0365369	0.0290923	0.00605542	0.00874363	0.0474636	0.0210552
	SpS_K	0.00065148	0.00530527	0.052147	0.0944514	0.00977029	8.12307e-05	0.0383827	0.0663764	0.00984252	0.00739845	0.01368	0.00209175	0.146442	0.427388	0.314159	1	0.00966856	0.0904696	0.0193973	0.00926964	0.000530233	0.00397305	0.0175813	0.0160208	0.00105658	0.095484	0.0175813	0.0160208	0.00966856	0.0904696
	GY_C	0.00400616	0.0122435	0.0166402	0.00110515	0.00886854	0.0197898	0.0120142	0.00943929	0.451317	0.0915955	0.234058	0.118652	0.0982242	0.0233723	0.0474636	0.00966856	1	0.24827	0.287033	0.042441	0.000637125	0.135517	0.188347	0.0829966	0.465136	0.0925403	0.188347	0.0829966	1	0.24827
	GY_K	0.0508403	0.000886433	0.00161688	0.00125387	0.00170843	0.0088353	0.00120615	4.79877e-08	0.159334	0.130116	0.0341217	0.214203	0.0446695	0.0894729	0.0210552	0.0904696	0.24827	1	0.0826869	0.124143	0.000340852	0.0594808	0.135865	0.0459926	0.0550073	0.641148	0.135865	0.0459926	0.24827	1
	TKW_C	0.00112282	0.00104298	3.53451e-05	0.00249139	0.00232598	0.00103428	0.0126686	0.0196165	0.154538	8.26829e-05	1.44461e-05	0.00018056	0.0369272	0.0502374	0.00554072	0.0193973	0.287033	0.0826869	1	0.111762	0.033537	0.100269	0.20042	0.0919307	0.0408736	0.00544633	0.20042	0.0919307	0.287033	0.0826869
	TKW_K	0.00079645	0.00658248	0.0174711	0.00106334	0.037279	0.0094347	0.0495923	0.00473798	0.0139606	0.0186973	0.000629173	0.00298765	0.0068407	0.0116154	0.00233644	0.00926964	0.042441	0.124143	0.111762	1	0.000137614	0.0392803	0.0118895	0.110314	0.0190715	0.0115792	0.0118895	0.110314	0.042441	0.124143
	RL_C	0.00695373	0.0351224	0.0207123	0.0150406	0.00363424	0.00255544	0.000235881	0.0207533	0.00519814	0.0394402	0.0220717	0.0222321	0.0299102	0.0110234	0.000477354	0.000530233	0.000637125	0.000340852	0.033537	0.000137614	1	0.049514	0.048178	0.0283482	0.0178163	0.0120613	0.048178	0.0283482	0.000637125	0.000340852
	RL_K	0.000900279	0.00368402	0.00329042	0.0121627	0.00285831	0.00100465	0.00161893	0.00503685	0.0855025	0.122348	0.00866713	0.0167921	0.0075886	3.79392e-05	0.000148794	0.00397305	0.135517	0.0594808	0.100269	0.0392803	0.049514	1	0.189438	0.458596	0.00147827	0.0267752	0.189438	0.458596	0.135517	0.0594808
	K_C	0.0148942	0.000173165	0.0154113	0.000421468	0.0193074	0.0137977	0.0034713	0.0207357	0.162949	0.0675544	0.0239253	0.0354702	0.0422877	0.0379933	0.00605542	0.0175813	0.188347	0.135865	0.20042	0.0118895	0.048178	0.189438	1	0.201653	0.102445	0.00519678	1	0.201653	0.188347	0.135865
	K_T	0.00117564	0.0389365	0.00603551	0.0361008	0.000176316	0.000585619	0.014539	0.00591502	0.0455735	0.0978955	0.00598787	0.0141704	0.00151231	0.019308	0.00874363	0.0160208	0.0829966	0.0459926	0.0919307	0.110314	0.0283482	0.458596	0.201653	1	0.00171215	0.134437	0.201653	1	0.0829966	0.0459926
	KUtE_C	0.000396441	0.0174063	0.0021575	0.0023495	0.0350944	0.0624425	0.00935554	0.000193064	0.156775	0.0105764	0.15933	0.0417673	0.0361612	0.000564117	0.0365369	0.00105658	0.465136	0.0550073	0.0408736	0.0190715	0.0178163	0.00147827	0.102445	0.00171215	1	0.0651623	0.102445	0.00171215	0.465136	0.0550073
	KUtE_T	0.0528402	0.0212344	0.000129234	0.00555973	0.0013672	0.00628664	0.00074681	0.00258076	0.0777128	0.0157804	0.0153399	0.17373	0.0382216	0.0963174	0.0290923	0.095484	0.0925403	0.641148	0.00544633	0.0115792	0.0120613	0.0267752	0.00519678	0.134437	0.0651623	1	0.00519678	0.134437	0.0925403	0.641148
	KUpE_C	0.0148942	0.000173165	0.0154113	0.000421468	0.0193074	0.0137977	0.0034713	0.0207357	0.162949	0.0675544	0.0239253	0.0354702	0.0422877	0.0379933	0.00605542	0.0175813	0.188347	0.135865	0.20042	0.0118895	0.048178	0.189438	1	0.201653	0.102445	0.00519678	1	0.201653	0.188347	0.135865
	KUpE_T	0.00117564	0.0389365	0.00603551	0.0361008	0.000176316	0.000585619	0.014539	0.00591502	0.0455735	0.0978955	0.00598787	0.0141704	0.00151231	0.019308	0.00874363	0.0160208	0.0829966	0.0459926	0.0919307	0.110314	0.0283482	0.458596	0.201653	1	0.00171215	0.134437	0.201653	1	0.0829966	0.0459926
	KUE_C	0.00400616	0.0122435	0.0166402	0.00110515	0.00886854	0.0197898	0.0120142	0.00943929	0.451317	0.0915955	0.234058	0.118652	0.0982242	0.0233723	0.0474636	0.00966856	1	0.24827	0.287033	0.042441	0.000637125	0.135517	0.188347	0.0829966	0.465136	0.0925403	0.188347	0.0829966	1	0.24827
	KUE_T	0.0508403	0.000886433	0.00161688	0.00125387	0.00170843	0.0088353	0.00120615	4.79877e-08	0.159334	0.130116	0.0341217	0.214203	0.0446695	0.0894729	0.0210552	0.0904696	0.24827	1	0.0826869	0.124143	0.000340852	0.0594808	0.135865	0.0459926	0.0550073	0.641148	0.135865	0.0459926	0.24827	1
