# Supplementary material for: Genome-Wide Association Study and QTL Meta-Analysis Identified Novel Genomic Loci Controlling Potassium Use Efficiency and Agronomic Traits in Bread Wheat
Source: Front Plant Sci. 2020 Feb 18;11:70. doi: 10.3389/fpls.2020.00070 (PMC7041172; doi:10.3389/fpls.2020.00070)
Supplement: Supplementary file 5 [file Table_5.xlsx]

## Sheet: Table S5a
	Table S5a. MTA identified by single-locus one-dimensional GWAS model.
	Sno	Trait*	SNP Name	Chr	Position (bp)	df	F	p-value	q-value	-log10p	add_effect	add_F	add_p	dom_effect	dom_F	dom_p	errordf	MarkerR2	Genetic Var	Residual Var	-2LnLikelihood
	1	GY_C_2018	RAC875_c19751_166	1A	1484549	2	8.03119	0.00063417	0.00100284	3.28601	40993.8	2.23548	0.13854	-219890	16.2564	0.00011924	89	0.18778	8290100000	18611000000	2374.77
	2	DM_T_2017	Excalibur_c11848_919	1A	11664848	2	8.43066	0.00045352	0.000954703	3.3333	-0.58039	2.70701	0.10356	-5.7538	15.7485	0.00014947	89	0.19097	0.42493	5.51282	404.492
	3	TKW_C_2017	Tdurum_contig42479_3110	1A	12506082	2	12.6543	1.523e-05	0.00143815	4.08169	-0.78008	0.76298	0.38539	-24.007	21.5041	1.5939e-05	73	0.29948	9.21325	21.7455	436.56
	4	DM_C_2018	Tdurum_contig42479_3110	1A	12506082	2	15.5544	1.7143e-06	0.00113315	3.13995	-0.67942	0.66992	0.41586	-7.3753	12.9745	0.00058625	73	0.22308	9.21325	21.7455	436.56
	5	FLA_T_2018	Tdurum_contig42479_3110	1A	12506082	2	7.77803	0.00078538	0.000979502	3.17206	0.02261	0.00102	0.97456	-14.14	15.982	0.00015633	73	0.22561	9.21325	21.7455	436.56
	6	CHL_C_2016	Excalibur_c48152_818	1A	13083997	2	9.2741	0.00032011	0.000877978	3.96827	0.19085	0.08221	0.77517	-23.444	20.8688	2.0553e-05	73	0.29002	9.21325	21.7455	436.56
	7	Chl_T_2018	RFL_Contig1118_1073	1A	14520984	2	8.51438	0.00042288	0.000947538	3.44346	0.46915	0.81149	0.3702	5.82272	13.5617	0.00040242	89	0.19788	0.19437	6.33864	416.53
	8	RL_C_2018	Ra_c22663_367	1A	33021144	2	7.86242	0.00073126	0.00100701	3.51893	-0.27452	7.60346	0.00711	1.02931	8.04769	0.00568	89	0.20262	0.01726	0.21154	124.604
	9	DM_T_2018	Excalibur_c47654_70	1A	49097391	2	9.96777	0.00012783	0.000621291	3.4336	-3.4643	17.2686	7.7019e-05	3.17604	9.60007	0.00264	88	0.19759	2.02284	3.8118	413.169
	10	FLA_C_2017	wsnp_Ra_c41581_48764320	1A	304998022	2	7.68198	0.000852	0.000995004	4.00722	-0.49118	0.31549	0.57612	-23.235	20.4692	2.4143e-05	73	0.29326	9.21325	21.7455	436.56
	11	DM_T_2018	wsnp_BE585780A_Ta_2_1	1A	319083007	2	8.42065	0.00045733	0.00095663	3.06224	0.72696	0.68483	0.41022	14.0894	15.263	0.00018577	89	0.17414	1.55179	33.7026	564.665
	12	CHL_14DAG_T_H	GENE-0126_115	1A	353254748	2	9.91684	0.00013323	0.000629036	3.20823	-0.86157	7.05292	0.00969	-6.814	10.759	0.00158	77	0.21524	0.88715	3.58476	387.449
	13	RL_C_2017	Kukri_c8422_642	1A	397772421	2	8.58689	0.0004623	0.000951964	3.1074	-0.7591	12.8434	0.00058403	1.15164	1.20014	0.27662	82	0.19123	0.52022	0.78292	262.818
	14	BY_T_2017	RFL_Contig345_777	1A	436423771	2	12.3613	1.9111e-05	0.00126324	3.12403	3.05215	1.72893	0.19204	-44.34	13.6946	0.00037859	89	0.17795	40.1	410.232	781.437
	15	KUpE_T_2017	RFL_Contig345_777	1A	436423771	2	10.7118	7.0171e-05	0.000986873	3.30594	-0.22379	0.23795	0.62693	4.63975	13.8769	0.00034825	89	0.18926	0.19437	6.33864	416.53
	16	RL_C_2017	BS00023126_51	1A	480604496	2	8.33053	0.00056832	0.000980834	3.51821	3.18343	5.07404	0.02725	5.33091	14.1062	0.00034189	77	0.25894	2.02284	3.8118	413.169
	17	RL_C_2017	Jagger_c5280_407	1A	514138176	2	9.32415	0.00025702	0.000801369	3.13646	0.24279	0.13587	0.71353	-9.8765	16.0411	0.00015242	73	0.22281	9.21325	21.7455	436.56
	18	SpS_T_2017	Excalibur_c14911_546	1A	515551602	2	7.77246	0.0007891	0.000980442	3.04249	0.25241	3.94373	0.05023	0.81346	7.3427	0.00813	89	0.1729	0.01726	0.21154	124.604
	19	GY_C_2017	BobWhite_c12977_65	1A	520579715	2	9.21226	0.000271	0.00081795	3.2127	-0.013857	14.949	0.00021397	-0.0036872	0.22625	0.63552	89	0.18345	1.2841e-05	0.00028214	-468.14
	20	GY_C_2017	Excalibur_c29605_535	1A	520579915	2	9.08097	0.00026421	0.000801114	3.05208	-0.56383	8.93946	0.00364	0.22391	0.46531	0.49699	89	0.1735	0.08062	0.64811	213.039
	21	SpS_T_2018	BS00039377_51	1A	522501076	2	7.58719	0.00092342	0.000998986	3.10532	0.95474	3.9428	0.05026	-2.7074	7.34716	0.00811	89	0.1768	0.42493	5.51282	404.492
	22	CHL_T_2016	RAC875_c21954_276	1A	530233275	2	11.8388	3.7255e-05	0.000820852	3.30021	1.48625	2.3288	0.13151	-22.788	14.7088	0.00027153	73	0.23521	13.3398	30.614	483.869
	23	SpS_C_2018	RAC875_c102343_204	1A	534271908	2	7.6083	0.000907	0.000997549	4.00077	-0.38437	0.27684	0.60044	-23.505	20.9681	1.975e-05	73	0.29273	9.21325	21.7455	436.56
	24	CHL_T_2016	wsnp_Ra_c22110_31550370	1A	537538170	2	10.3723	0.00013525	0.000629579	3.36892	1.13396	1.8529	0.177	-13.738	14.1521	0.00030712	89	0.19317	4.37485	11.9095	498.112
	25	CHL_T_2016	BobWhite_c41272_159	1A	542825389	2	8.51611	0.00048936	0.000957003	3.8913	-3.0721	13.429	0.00042777	5.53233	13.6516	0.00038614	89	0.2264	2.13176	3.42947	412.936
	26	CHL_T_2016	BS00110877_51	1A	544367614	2	9.36454	0.00024896	0.000818719	3.08728	0.95528	4.93561	0.02893	-2.6393	15.4585	0.00017017	89	0.17568	3.4546e-05	3.45459	358.827
	27	SpS_C_2018	BobWhite_rep_c65812_710	1A	547215757	2	8.00519	0.00064823	0.00101777	3.67963	-0.12423	0.02812	0.86733	-26.477	19.2794	4.1764e-05	69	0.28783	10.2082	17.9554	446.467
	28	BY_T_2017	JD_c285_1438	1A	551484556	2	13.2815	9.4063e-06	0.00124351	3.09614	1.02067	14.1917	0.00030162	-0.20599	0.06601	0.79785	89	0.17623	0.25664	2.997	351.277
	29	DM_T_2018	Tdurum_contig51167_810	1A	566010745	2	8.61093	0.00039017	0.000951669	4.10029	0.57473	0.59308	0.44382	-23.581	20.1959	2.6965e-05	73	0.30104	10.5703	20.4018	435.5
	30	CHL_T_2016	Tdurum_contig51167_1029	1A	566011065	2	10.4574	0.00010622	0.000688347	3.38845	0.00872	0.08008	0.77787	0.40669	16.4364	0.0001101	89	0.19442	0.00073793	0.01664	-105.66
	31	SpS_C_2018	RAC875_rep_c71093_1070	1A	568012770	2	7.64701	0.00087767	0.00099852	3.09985	3.39206	13.629	0.00039018	4.09409	4.07505	0.04664	89	0.17643	4.37485	11.9095	498.112
	32	SpS_T_2018	wsnp_JD_rep_c49006_33254974	1A	568012852	2	7.8314	0.0007507	0.00100043	3.10621	1.93946	1.22586	0.272	-22.637	14.5123	0.00029596	73	0.21993	13.3398	30.614	483.869
	33	CHL_21DAG_T_H	Excalibur_c88792_93	1A	574338358	2	7.5267	0.00097217	0.00100564	3.04239	-0.82709	6.32728	0.01375	3.57289	7.12152	0.0091	89	0.17291	0.19437	6.33864	416.53
	34	GY_C_2017	CAP11_c1500_171	1A	581543360	2	7.82323	0.0007559	0.000991369	3.91197	-12.616	20.0137	2.9034e-05	10.7038	8.82839	0.00406	73	0.28535	3.68286	24.2315	447.396
	35	TN_C_2017	CAP11_c1500_171	1A	581543360	2	8.63197	0.00038339	0.0009456	3.06534	1.08995	5.44657	0.02194	-12.816	9.8697	0.0023	89	0.17433	0.70276	16.1812	496.405
	36	GY_C_2017	wsnp_Ra_c6891_11974621	1A	581585520	2	7.99565	0.00065346	0.00101394	3.47716	1.58424	13.449	0.00042385	3.68623	7.23787	0.00857	89	0.19985	1.34942	6.51084	437.105
	37	TN_C_2017	wsnp_Ra_c6891_11974621	1A	581585520	2	7.81966	0.00075819	0.000990442	3.43954	0.8316	16.4394	0.00010996	0.33647	0.25552	0.61451	89	0.19764	0.51848	1.79703	330.045
	38	CHL_T_2016	wsnp_Ex_c11939_19147602	1A	581585593	2	10.4663	0.0001055	0.000711587	3.41107	190702	12.4951	0.00068156	-246390	16.7509	0.00010111	83	0.20392	11128000000	15607000000	2349.58
	39	TN_C_2017	BS00107935_51	1A	581829047	2	7.80337	0.00076872	0.000996321	3.46308	1.59713	2.3735	0.12708	-13.953	14.6853	0.00024105	89	0.19909	4.37485	11.9095	498.112
	40	TN_C_2017	Ra_c1295_635	1A	581830275	2	8.17291	0.00056288	0.00099217	3.99392	0.5094	0.23587	0.62872	-23.131	20.1288	2.7709e-05	73	0.29216	9.21325	21.7455	436.56
	41	CHL_T_2016	BS00022429_51	1B	8559698	2	10.5231	0.00010099	0.000750049	3.14168	1.89312	6.59799	0.01193	-4.8082	4.61513	0.0345	89	0.17902	1.55539	10.4838	474.117
	42	CHL_T_2016	Kukri_c29655_194	1B	10104162	2	8.40985	0.00053308	0.000962748	3.68914	-3.1018	13.4974	0.00041451	5.30167	10.38	0.0018	89	0.21344	2.13176	3.42947	412.936
	43	BY_T_2016	RAC875_c78751_587	1B	10204895	2	8.6873	0.00042653	0.000949281	3.06232	-2.7229	15.3087	0.00018199	2.53873	0.75385	0.38768	89	0.17411	4.37485	11.9095	498.112
	44	DM_T_2017	RAC875_c78751_587	1B	10204895	2	7.66359	0.0008654	0.000994834	3.02476	-0.099683	0.01944	0.88952	-9.9104	15.4032	0.00020068	73	0.21405	3.68286	24.2315	447.396
	45	CHL_C_2017	BS00064829_51	1B	12813324	2	8.8254	0.00032645	0.000880749	3.36377	0.25157	1.47845	0.22734	-4.883	14.6935	0.00024015	89	0.19279	0.98363	0.75498	313.672
	46	KUpE_T_2018	BS00068327_51	1B	14051570	2	7.7462	0.00080685	0.000976791	3.61708	2.62519	17.1949	7.8841e-05	-3.3734	6.07836	0.01567	89	0.20879	2.45282	5.30116	413.318
	47	DM_T_2017	RAC875_rep_c69640_88	1B	15168212	2	8.17188	0.00056337	0.000990392	3.04011	0.24176	3.26256	0.07438	-1.615	11.3513	0.00113	89	0.17277	0.40492	1.14792	278.831
	48	CHL_T_2016	BS00105846_51	1B	15284478	2	10.4737	0.0001049	0.000714834	3.1626	0.59485	0.11344	0.73727	-10.572	12.8193	0.00062871	73	0.22486	9.21325	21.7455	436.56
	49	DM_T_2017	RAC875_c5243_479	1B	15745770	2	8.12225	0.00058737	0.00100065	3.08327	1.03653	0.505	0.47967	-12.79	14.6698	0.00027621	73	0.21813	13.3398	30.614	483.869
	50	DM_T_2017	RFL_Contig5906_985	1B	16217471	2	8.80564	0.00033184	0.000884461	3.20757	-0.068252	0.27253	0.60298	2.31811	15.6889	0.0001535	89	0.18313	0.2319	1.25883	274.567
	51	DM_T_2017	Excalibur_rep_c103414_186	1B	16294668	2	7.77912	0.00078466	0.000980454	3.15392	-1.5363	3.88069	0.05206	12.1486	10.2911	0.00188	89	0.17976	10.2924	33.2545	579.489
	52	DM_T_2017	Excalibur_c11666_134	1B	16850188	2	10.4708	8.5137e-05	0.000792613	4.49386	9.92824	21.6056	1.1988e-05	13.0551	14.6231	0.00024793	89	0.26587	4.41092	35.4648	564.535
	53	CHL_14DAG_T_H	BS00074665_51	1B	51990856	2	11.4201	5.2947e-05	0.000972166	3.98197	0.39478	0.16424	0.68652	-23.367	20.7582	2.1488e-05	73	0.29116	9.21325	21.7455	436.56
	54	KUtE_T_H	BS00027613_51	1B	51991253	2	7.81819	0.00085371	0.000995242	3.29192	-0.090615	0.00814	0.92832	-9.5145	15.8445	0.00014321	89	0.18839	8.38553	19.7465	553.576
	55	CHL_T_2016	Kukri_c5861_360	1B	70327879	2	10.8825	7.6688e-05	0.000905192	4.0206	-1.0779	20.6168	1.8136e-05	0.28758	0.17077	0.68046	89	0.23466	0.98363	0.75498	313.672
	56	CHL_T_2016	GENE-0489_91	1B	151470283	2	8.5204	0.00048767	0.000956528	3.83929	144833	19.6272	2.7574e-05	-61954	0.62679	0.43072	89	0.22306	9152500000	15693000000	2349.83
	57	CHL_T_2016	Excalibur_c52484_106	1B	151847308	2	9.83888	0.00017158	0.000700089	3.16725	4.27083	4.11451	0.04561	7.64216	11.7811	0.00092213	89	0.18063	4.41092	35.4648	564.535
	58	CHL_T_2016	BobWhite_c45771_129	1B	152798229	2	9.88411	0.00016563	0.00069292	3.26715	5.05756	16.1063	0.00012746	7.80117	1.64029	0.20373	89	0.18684	4.41092	35.4648	564.535
	59	CHL_C_2016	RAC875_c21598_248	1B	159388630	2	9.74768	0.00023308	0.00078605	4.39237	10.1445	20.7	2.0615e-05	11.6339	20.9114	1.8914e-05	77	0.27562	2.36567	34.534	564.606
	60	CHL_T_2016	GENE-0366_124	1B	159917083	2	10.4304	0.00010846	0.000657725	3.04164	0.05986	0.01566	0.90072	7.79769	14.8245	0.00022634	89	0.17279	1.04694	9.55695	462.36
	61	CHL_T_2016	RAC875_rep_c72356_51	1B	178097982	2	10.5382	9.9823e-05	0.000749807	3.14168	1.89312	6.59799	0.01193	-4.8082	4.61513	0.0345	89	0.17902	1.55539	10.4838	474.117
	62	CHL_T_2016	IAAV3828	1B	209130095	2	8.5204	0.00048767	0.000959375	3.64426	0.51752	0.39285	0.53247	8.10774	18.0882	5.3411e-05	89	0.21059	0.96888	11.8781	473.224
	63	CHL_T_2016	JD_c2439_468	1B	217286766	2	10.431	0.0001084	0.000663448	3.40355	-0.90065	15.766	0.00014831	-1.6537	4.03517	0.0477	89	0.19538	0.02744	1.22013	269.977
	64	GpS_C_2017	Tdurum_contig31201_380	1B	315383805	2	7.62452	0.00089459	0.000995495	3.89781	-0.30406	0.18225	0.67093	-15.687	19.8864	3.5221e-05	65	0.31117	10.5703	20.4018	435.5
	65	FLA_T_H	Tdurum_contig53888_350	1B	382221465	2	8.00476	0.00064846	0.00101331	3.40228	-0.53377	0.857	0.35717	4.76301	17.1614	8.0006e-05	89	0.19529	2.13176	3.42947	412.936
	66	CHL_T_2016	Excalibur_c1841_368	1B	426683381	2	10.9778	7.1317e-05	0.000906549	3.33388	-0.58337	7.29766	0.00865	1.11221	4.40366	0.03947	73	0.23843	1.1713e-05	1.17133	215.714
	67	FLA_C_H	wsnp_Ex_c22006_31181239	1B	451077232	2	11.6952	3.2161e-05	0.00101231	3.65669	-1.0524	1.05242	0.30848	-9.8393	14.5767	0.00028772	73	0.26441	3.68286	24.2315	447.396
	68	CHL_T_2016	CAP7_s12849_67	1B	474449387	2	10.4093	0.00012653	0.000619528	3.42792	-3.4714	17.2709	7.7645e-05	3.19691	9.51259	0.00276	87	0.19753	2.02284	3.8118	413.169
	69	BY_T_2016	Ra_c25590_1406	1B	527001385	2	7.70995	0.00094159	0.00100386	3.27321	-0.12644	0.03055	0.86175	-10.499	16.7455	0.00011283	73	0.23361	9.21325	21.7455	436.56
	70	BY_T_2016	wsnp_Ra_c25590_35156699	1B	527001391	2	8.1678	0.00064831	0.00101548	4.10831	0.62175	0.92346	0.33988	-23.741	21.3219	1.7141e-05	73	0.30171	9.21325	21.7455	436.56
	71	KUpE_T_2017	Tdurum_contig969_209	1B	553655915	2	7.90288	0.00070668	0.00101107	3.28722	4.31651	15.8155	0.00014507	-1.8916	0.47647	0.49188	89	0.18809	0.96888	11.8781	473.224
	72	DM_T_2017	BS00082521_51	1B	555765191	2	9.38785	0.000209	0.000754913	3.19262	-1.316	15.8567	0.00014243	0.01128	0.00012063	0.99126	89	0.18215	1.46032	4.75365	410.983
	73	FLA_C_2017	Excalibur_c24663_1042	1B	555775887	2	7.75475	0.00080102	0.000975091	3.04127	0.23887	0.06148	0.80476	-14.232	15.2077	0.00019044	89	0.17282	4.37485	11.9095	498.112
	74	FLA_C_2017	Tdurum_contig65046_52	1B	555775972	2	7.75475	0.00080102	0.00097689	3.10621	1.93946	1.22586	0.272	-22.637	14.5123	0.00029596	73	0.21993	13.3398	30.614	483.869
	75	DM_T_2018	Tdurum_contig48523_1605	1B	560492840	2	7.5752	0.00093288	0.00100266	3.24921	1.35053	8.66887	0.00416	-2.4026	4.35343	0.0399	89	0.18572	0.42493	5.51282	404.492
	76	DM_T_2017	RAC875_c275_229	1B	571437063	2	7.51991	0.00097781	0.00100675	3.57805	0.55009	18.0119	5.5209e-05	0.10281	0.06452	0.80009	89	0.20639	0.08291	1.11085	267.644
	77	CHL_T_2016	IACX640	1B	582545837	2	11.8388	3.7255e-05	0.000849157	3.07858	-1.8602	1.06991	0.30453	-23.957	15.6421	0.00018098	73	0.21776	13.3398	30.614	483.869
	78	SpS_T_2018	BS00022551_51	1B	583446285	2	7.80297	0.00076897	0.000994695	3.34147	-1.5149	1.70164	0.19555	-13.985	14.752	0.00023388	89	0.19145	4.37485	11.9095	498.112
	79	GpS_C_2016	wsnp_Ex_c26083_35336771	1B	626232131	2	8.63912	0.00044333	0.000942254	3.04777	-2.5602	2.04095	0.15674	-15.616	8.83152	0.00384	89	0.17325	5.30867	40.3535	592.595
	80	Chl_C_2018	BS00071893_51	1B	658738589	2	8.53996	0.00041395	0.000943521	4.13761	0.77248	1.18286	0.28061	-15.377	19.0274	4.4802e-05	71	0.31241	10.5703	20.4018	435.5
	81	DM_T_2018	Tdurum_contig29087_628	1B	661633325	2	7.76425	0.00079461	0.000978095	3.20818	0.21962	3.48828	0.06521	1.6837	12.1504	0.00077504	89	0.18315	0.01726	0.21154	124.604
	82	DM_T_2018	CAP12_c590_307	1B	661633457	2	7.72848	0.00081906	0.000984361	4.42882	-1.8832	2.87807	0.09424	-25.024	22.9973	8.8397e-06	73	0.32885	9.21325	21.7455	436.56
	83	CHL_T_2016	Tdurum_contig4997_974	1B	668469004	2	10.7965	8.6225e-05	0.00078075	4.29934	9.99419	21.8844	1.0676e-05	10.9808	11.5111	0.00105	89	0.25299	4.41092	35.4648	564.535
	84	CHL_T_2016	BS00084990_51	1B	673745662	2	10.9879	7.0771e-05	0.000917248	3.18743	-0.87306	5.11304	0.02627	-5.6009	13.3889	0.00043573	89	0.18187	0.92331	3.43667	387.184
	85	CHL_T_2016	BobWhite_rep_c62955_567	1B	682485509	2	8.26904	0.00059728	0.00100715	4.08942	-0.78642	0.62638	0.43152	-24.664	21.787	1.5392e-05	69	0.30889	10.5703	20.4018	435.5
	86	CHL_T_2016	IAAV5516	1B	688710294	2	8.57094	0.00046826	0.000949447	3.87992	-0.70542	0.49721	0.48307	-25.513	20.2814	2.6047e-05	73	0.28271	3.68286	24.2315	447.396
	87	CHL_C_2016	Kukri_c37738_417	1D	85456	2	7.70608	0.00094458	0.00100542	3.99572	0.29719	0.15828	0.69196	-16.303	20.9938	1.9547e-05	73	0.29231	9.21325	21.7455	436.56
	88	BY_T_2016	RFL_Contig4140_1183	1D	7947904	2	10.6264	9.3286e-05	0.000780532	4.77762	-0.38375	2.12612	0.14845	5.19426	19.1485	3.3826e-05	89	0.28491	0.2319	1.25883	274.567
	89	DM_T_2017	RFL_Contig4140_1183	1D	7947904	2	7.5316	0.00096813	0.00100461	3.31037	0.24363	0.13885	0.71055	-8.4051	16.8895	0.00010614	73	0.23656	9.21325	21.7455	436.56
	90	CHL_T_2016	Excalibur_c46114_728	1D	8721347	2	10.401	0.00011094	0.000632167	3.07515	-2.0207	1.05058	0.3089	-23.258	15.2122	0.00021801	73	0.2175	13.3398	30.614	483.869
	91	DM_T_2017	RAC875_c102411_201	1D	9762312	2	9.40192	0.00020287	0.000766269	3.12675	-0.60178	0.52585	0.47033	-14.202	15.2316	0.00018841	89	0.17809	4.37485	11.9095	498.112
	92	DM_T_2017	Kukri_rep_c68693_86	1D	10259677	2	8.46856	0.00043938	0.000942955	3.93772	-0.15101	0.03721	0.8475	11.3125	19.1818	3.3348e-05	89	0.2294	0.96888	11.8781	473.224
	93	CHL_T_2016	Kukri_c79135_136	1D	11091086	2	10.6356	0.00010902	0.000637719	3.00288	3.80416	14.0444	0.00032259	5.7375	3.32628	0.07165	89	0.17048	4.41092	35.4648	564.535
	94	DM_T_2017	Jagger_c8952_378	1D	11124099	2	8.16379	0.00056721	0.000986647	3.17874	-0.20753	0.14718	0.70219	5.39253	15.0069	0.00020846	89	0.18134	0.55549	6.52109	415.322
	95	PH_T_2017	D_contig08749_250	1D	18222520	2	8.28906	0.0005106	0.000964305	3.00672	-0.0028507	4.74942	0.03204	0.01107	13.3673	0.0004401	89	0.17071	3.237e-06	7.2002e-05	-584.53
	96	CHL_T_2016	IAAV6888	1D	21829102	2	10.5575	9.8352e-05	0.000764831	3.40089	-4.8506	4.93452	0.02976	-8.6078	15.6047	0.00019244	69	0.25014	6.63964	5.39561	363.624
	97	KUpE_T_2018	Kukri_c19622_131	1D	28490005	2	7.54087	0.00096052	0.000999848	3.18827	-0.45466	2.06681	0.15417	3.49574	14.6299	0.00024717	89	0.18193	0.19437	6.33864	416.53
	98	TN_T_2017	Kukri_c19622_131	1D	28490005	2	8.25471	0.00052552	0.000964913	3.5819	-3.1361	13.6877	0.0003798	4.74638	10.1965	0.00197	89	0.20662	2.13176	3.42947	412.936
	99	CHL_T_2016	RAC875_c5544_725	1D	49932821	2	8.48013	0.00050374	0.000956816	3.08351	6.66167	12.2648	0.00081426	7.76164	15.6435	0.00018285	72	0.20735	4.14922	12.3123	498.538
	100	Na+_T_2017	BobWhite_c38234_255	1D	73051197	2	8.06824	0.00061469	0.00101324	3.13005	-0.28532	15.113	0.00020015	0.10288	0.08883	0.76639	88	0.19223	0.01791	0.2128	124.519
	101	CHL_T_2016	IAAV8409	1D	85197376	2	8.48013	0.00050374	0.000959574	3.4054	0.32995	4.31488	0.04076	-1.1717	16.9164	8.9093e-05	89	0.19549	0.12904	0.58544	228.53
	102	CHL_T_2016	IAAV6922	1D	110008471	2	8.5204	0.00048767	0.000962238	3.79863	-4.0296	16.559	0.0001043	5.57408	11.8572	0.00088964	89	0.22045	2.13176	3.42947	412.936
	103	CHL_T_2016	GENE-0217_123	1D	132856653	2	9.83888	0.00017158	0.000704437	3.14264	4.42288	3.98569	0.04905	7.85101	11.8614	0.00088787	89	0.17911	2.36567	34.534	564.606
	104	CHL_T_2016	RAC875_c864_88	1D	246945800	2	10.5523	9.8746e-05	0.000758966	3.46109	-1.21	1.65662	0.2023	-14.948	17.5749	7.9488e-05	73	0.2486	9.21325	21.7455	436.56
	105	CHL_T_2016	RAC875_rep_c112321_108	1D	419735384	2	11.8388	3.7255e-05	0.000879484	4.10191	-0.58989	0.8849	0.3501	-23.561	21.0804	1.888e-05	73	0.30117	9.21325	21.7455	436.56
	106	CHL_T_2016	RAC875_c46460_1128	1D	421882370	2	11.9456	3.5809e-05	0.0010759	3.21528	0.25396	3.52715	0.06376	1.6886	12.2257	0.00074816	89	0.18359	0.01726	0.21154	124.604
	107	KUpE_T_2017	IAAV4569	1D	426169682	2	10.9206	5.9388e-05	0.000981387	3.1013	0.22683	2.90549	0.09189	1.68615	12.1854	0.00076242	89	0.17653	0.01726	0.21154	124.604
	108	BY_T_2017	IAAV4569	1D	426169682	2	11.5503	3.6046e-05	0.00103593	3.02118	-1.9206	0.74682	0.39044	-23.171	15.1006	0.00022885	73	0.21329	13.3398	30.614	483.869
	109	CHL_T_2016	Ex_c18035_840	1D	430568228	2	11.8388	3.7255e-05	0.000912058	4.15094	0.00303	0.00903	0.92449	1.17394	21.3636	1.3261e-05	89	0.24326	0.00518	0.05933	8.62635
	110	CHL_T_2016	RFL_Contig5449_1330	1D	431958521	2	11.8388	3.7255e-05	0.000947137	4.66518	-0.18212	1.45934	0.23035	5.46185	22.049	9.9718e-06	89	0.27733	0.2319	1.25883	274.567
	111	CHL_T_2016	D_contig20248_176	1D	432795653	2	11.3694	5.3001e-05	0.000946856	3.98197	0.39478	0.16424	0.68652	-23.367	20.7582	2.1488e-05	73	0.29116	9.21325	21.7455	436.56
	112	CHL_T_2016	wsnp_Ku_c40309_48558476	1D	433212869	2	11.8388	3.7255e-05	0.000985022	3.05039	1.75072	0.91109	0.34311	-23.142	15.0933	0.00022959	73	0.21556	13.3398	30.614	483.869
	113	CHL_T_2016	IAAV3490	1D	433213185	2	11.8388	3.7255e-05	0.00102606	3.44109	-0.26187	4.76987	0.03168	1.69081	12.2618	0.00073561	89	0.19771	0.01726	0.21154	124.604
	114	CHL_T_2016	IACX8280	1D	448656241	2	9.58133	0.00022911	0.000784672	3.05377	-0.1641	0.06968	0.79258	-9.8485	15.5752	0.00018628	73	0.21632	9.21325	21.7455	436.56
	115	SpS_C_2018	IACX7789	1D	449471097	2	8.34597	0.00048682	0.000963437	3.80939	-0.32209	0.07888	0.77965	-25.39	19.7323	3.2557e-05	73	0.2769	3.68286	24.2315	447.396
	116	CHL_C_2017	JD_c13935_85	1D	465410566	2	9.18991	0.0002415	0.000802168	3.8235	1.95365	7.63962	0.00698	-19.444	11.4131	0.0011	89	0.22204	8.38553	19.7465	553.576
	117	CHL_C_2016	D_contig14466_410	1D	486878695	2	11.084	6.5784e-05	0.00103531	3.09872	0.98326	1.18355	0.28037	-22.147	13.779	0.00040915	73	0.21934	13.3398	30.614	483.869
	118	TKW_C_2018	Kukri_c12190_1080	1D	492611071	2	9.25076	0.0002297	0.000778624	3.2289	0.00355	2.2471e-05	0.99623	-7.9469	16.233	0.00014038	73	0.2301	9.21325	21.7455	436.56
	119	DM_T_2018	RAC875_c63018_348	2A	5783584	2	7.60526	0.00090934	0.000995155	3.78086	-0.7435	0.56925	0.45309	-9.8087	19.739	3.2469e-05	73	0.27456	9.21325	21.7455	436.56
	120	RL_C_2017	BobWhite_c6463_340	2A	15882551	2	7.93554	0.00078305	0.000980296	3.99157	-0.44228	0.2217	0.63921	-23.022	19.6993	3.2998e-05	73	0.29196	9.21325	21.7455	436.56
	121	KUtE_T_H	BobWhite_c6463_340	2A	15882551	2	8.05958	0.00061919	0.000995826	3.02269	-1.5531	0.75532	0.38777	-23.635	15.36	0.00020447	73	0.21341	13.3398	30.614	483.869
	122	RL_C_2017	CAP7_c3284_55	2A	16077858	2	7.93554	0.00078305	0.000982156	4.16325	-0.69921	1.16725	0.28368	-15.786	19.9095	3.0291e-05	73	0.30632	9.21325	21.7455	436.56
	123	KUtE_T_H	CAP7_c3284_55	2A	16077858	2	8.05958	0.00061919	0.000998255	3.24601	0.14839	6.67516	0.01147	0.86117	9.27759	0.00308	89	0.1855	0.01726	0.21154	124.604
	124	RL_C_2017	Excalibur_rep_c112367_329	2A	16402456	2	7.93554	0.00078305	0.000984023	3.35673	0.78766	1.78568	0.18498	-13.807	14.321	0.00028438	89	0.19241	4.37485	11.9095	498.112
	125	KUtE_T_H	Excalibur_rep_c112367_329	2A	16402456	2	8.05958	0.00061919	0.0010007	3.09005	0.19781	2.84439	0.09532	1.68853	12.2219	0.00074949	89	0.17583	0.01726	0.21154	124.604
	126	RL_C_2017	BS00004112_51	2A	16672525	2	7.93554	0.00078305	0.000985897	3.59807	-4.1325	16.5559	0.00010444	-4.4429	7.18777	0.0088	89	0.20765	2.13176	3.42947	412.936
	127	KUtE_T_H	BS00004112_51	2A	16672525	2	8.05958	0.00061919	0.00100315	3.115	-0.44127	12.212	0.00075298	0.16286	0.27926	0.59855	89	0.17737	0.01726	0.21154	124.604
	128	RL_C_2017	BS00004243_51	2A	16672526	2	7.93554	0.00078305	0.000987779	3.4953	-5.9879	6.09182	0.01556	22.7621	13.7882	0.0003627	89	0.20115	28.639	63.3822	632.094
	129	KUtE_T_H	BS00004243_51	2A	16672526	2	8.05958	0.00061919	0.00100561	3.90651	0.50905	0.33561	0.56389	-11.716	18.2349	5.0124e-05	89	0.22735	4.37485	11.9095	498.112
	130	KUtE_T_H	RAC875_c829_1143	2A	17000970	2	7.60857	0.0009068	0.000998991	3.31187	-0.86483	0.77405	0.38198	-8.9965	17.0388	9.964e-05	73	0.23668	9.21325	21.7455	436.56
	131	SpS_T_2017	wsnp_Ex_rep_c67542_66164609	2A	30451612	2	7.90813	0.00070355	0.00101097	3.12556	0.93479	1.77738	0.18679	-10.365	13.1264	0.00054757	73	0.22195	9.21325	21.7455	436.56
	132	CHL_T_2016	BobWhite_c24495_282	2A	30551291	2	8.12194	0.00067289	0.00100857	3.00439	0.80814	12.3346	0.00071096	0.83996	1.6691	0.19984	89	0.17058	0.08562	0.66756	230.996
	133	GpS_C_2017	BS00070797_51	2A	32153386	2	7.91146	0.00070158	0.00101254	4.12909	0.72377	1.049	0.30926	-23.595	21.1348	1.8473e-05	73	0.30345	9.21325	21.7455	436.56
	134	CHL_T_2016	wsnp_Ex_c2033_3814035	2A	36631917	2	10.5106	0.00010196	0.000724683	3.96449	-97017	14.6465	0.00024532	-192240	8.71832	0.00406	89	0.23113	9152500000	15693000000	2349.83
	135	CHL_T_2016	Kukri_rep_c83485_398	2A	74136401	2	11.0276	6.8667e-05	0.00100864	3.02354	1.17172	0.76009	0.38628	-23.026	14.972	0.00024204	73	0.21347	13.3398	30.614	483.869
	136	DM_T_2018	BobWhite_c2532_966	2A	154415578	2	8.46736	0.00043982	0.000940845	3.06788	-0.16226	0.03536	0.85129	-11.774	14.9145	0.00021733	89	0.17449	0.48919	16.4077	499.973
	137	CHL_14DAG_T_H	BS00067276_51	2A	161388241	2	9.13679	0.00025231	0.000813546	3.12247	1.01999	2.38629	0.12608	8.30929	12.3708	0.00069903	89	0.17785	5.69272	31.0079	552.943
	138	RL_C_2018	BS00067276_51	2A	161388241	2	8.85067	0.00031967	0.000880424	3.02388	2.27805	14.1616	0.00030579	1.70862	1.43284	0.23459	89	0.17172	1.08578	4.28031	406.833
	139	CHL_21DAG_T_H	Kukri_c48683_434	2A	193451344	2	7.5676	0.00093893	0.00100264	3.37005	0.03645	0.01054	0.91853	4.05436	16.7259	0.00011377	73	0.24129	0.97114	2.38768	275.206
	140	RL_C_2017	Ku_c70277_1276	2A	360424430	2	8.14415	0.00066087	0.00100653	3.28132	-2.0885	5.73705	0.01878	13.7338	11.3107	0.00115	89	0.18768	10.2924	33.2545	579.489
	141	CHL_14DAG_T_H	RAC875_rep_c72609_652	2A	515956944	2	8.52425	0.00041941	0.000949418	3.03079	2.1312	6.34339	0.01363	-6.7138	10.218	0.00195	89	0.17204	11.3645	29.225	580.383
	142	FLA_T_2017	RFL_Contig852_4295	2A	553276150	2	7.63375	0.0008876	0.000997795	3.09636	2.73882	9.25585	0.00311	16.1401	8.16127	0.00537	89	0.17624	5.69272	31.0079	552.943
	143	BY_T_2016	Excalibur_c1793_97	2A	558953000	2	7.65905	0.00098173	0.00100608	3.59003	-1.7711	4.00308	0.0493	-22.819	14.7489	0.00026681	73	0.25841	13.3398	30.614	483.869
	144	BY_T_2016	CAP12_c6044_69	2A	562509360	2	10.1176	0.00013812	0.000638443	3.09926	0.9462	3.94022	0.05033	5.38341	11.1347	0.00125	89	0.17642	0.70276	16.1812	496.405
	145	DM_T_2018	Ku_c5710_312	2A	605800259	2	7.88207	0.00071921	0.00101581	3.46559	-0.82659	16.5997	0.00010244	0.26899	0.22875	0.63366	89	0.19928	0.51848	1.79703	330.045
	146	DM_T_2018	Ku_c5710_310	2A	605800261	2	7.88207	0.00071921	0.00101798	3.87445	-4.2344	13.6581	0.0003897	0.73961	0.26565	0.60762	87	0.23307	4.14922	12.3123	498.538
	147	DM_T_2018	Ra_c42714_1137	2A	605801445	2	7.88207	0.00071921	0.00102017	3.08354	0.52974	0.29079	0.59111	-14.076	14.9351	0.00021532	89	0.17542	4.37485	11.9095	498.112
	148	DM_T_2018	Kukri_c24064_2095	2A	606826098	2	7.88207	0.00071921	0.00102236	3.65938	3.72554	5.68697	0.01929	-21.931	10.7968	0.00147	89	0.21155	4.11076	79.8456	641.811
	149	DM_T_2018	wsnp_Ra_c4503_8155485	2A	606826248	2	7.88207	0.00071921	0.00102456	3.30005	-0.050582	0.02041	0.88672	6.23373	16.4764	0.00010817	89	0.18889	0.19437	6.33864	416.53
	150	CHL_14DAG_T_H	Excalibur_c7122_778	2A	608638286	2	9.1341	0.00025287	0.000799747	3.16297	-0.57646	7.60282	0.00712	0.93424	3.58765	0.06157	89	0.18033	0.22827	0.77479	260.445
	151	DM_T_2018	Tdurum_contig101781_53	2A	615349978	2	8.42534	0.00045554	0.000955911	5.05292	1.31958	18.7198	4.0659e-05	-3.0523	16.356	0.00011409	89	0.30364	0.31535	2.82649	344.368
	152	DM_T_2018	RAC875_c16339_265	2A	641958017	2	8.76128	0.00034429	0.000892454	3.28315	-0.75878	2.25399	0.13721	-13.945	14.2251	0.00030944	83	0.2006	4.14922	12.3123	498.538
	153	Chl_C_2018	wsnp_JD_c15127_14676522	2A	705784347	2	7.55704	0.0009474	0.00100358	3.97675	0.22299	0.13315	0.71629	-23.396	20.8118	2.1029e-05	73	0.29073	9.21325	21.7455	436.56
	154	CHL_C_2016	BobWhite_rep_c64440_83	2A	714331732	2	9.93481	0.00015921	0.000674601	3.21342	0.24454	3.51695	0.06414	1.67702	12.0474	0.00081347	89	0.18347	0.01726	0.21154	124.604
	155	CHL_C_2016	BS00110386_51	2A	718838996	2	8.83351	0.000384	0.000943584	4.03669	0.53443	0.49235	0.48521	-22.993	19.8619	3.0883e-05	73	0.29572	9.21325	21.7455	436.56
	156	SpS_C_2017	Excalibur_c4372_363	2A	758396872	2	8.69609	0.00036346	0.000910027	3.71213	-6.6449	18.3635	4.7413e-05	9.41359	4.35627	0.03983	89	0.21491	4.41092	35.4648	564.535
	157	SpS_C_2017	IAAV3757	2A	758421147	2	8.04209	0.00062838	0.000996065	3.20614	-0.70665	4.22344	0.0429	5.99284	10.3612	0.00182	89	0.18304	0.19437	6.33864	416.53
	158	CHL_C_2016	wsnp_Ex_rep_c70934_69795145	2A	762506479	2	10.2729	0.00012247	0.000637423	3.28263	0.30194	0.49101	0.48537	-5.485	15.9166	0.00013868	89	0.18778	1.55539	10.4838	474.117
	159	KUpE_T_2017	Excalibur_c28885_615	2A	764107186	2	10.7013	7.076e-05	0.000935447	3.16565	0.2432	0.37359	0.54271	-7.2775	15.6547	0.00015827	87	0.1811	0.03037	12.8653	474.875
	160	BY_T_2017	Excalibur_c28885_615	2A	764107186	2	12.0555	2.425e-05	0.00123302	3.18155	-0.14827	0.07294	0.78775	5.26308	14.1942	0.00030128	89	0.18144	1.04694	9.55695	462.36
	161	CHL_C_2016	CAP12_rep_c6900_73	2A	766567284	2	9.56066	0.0002789	0.000837968	3.72654	-141790	18.8383	3.864e-05	-99139	2.39123	0.12569	89	0.21583	9152500000	15693000000	2349.83
	162	CHL_C_2016	Kukri_c100591_287	2A	766707685	2	9.95535	0.00017807	0.000713359	3.32126	-0.30244	4.10853	0.04576	1.65882	11.769	0.00092742	89	0.1902	0.01726	0.21154	124.604
	163	TKW_C_2017	GENE-0762_185	2A	770412714	2	12.5698	1.79e-05	0.00131466	3.91024	0.50927	0.42466	0.51675	-11.57	20.4766	2.407e-05	73	0.28521	9.21325	21.7455	436.56
	164	DM_C_2018	GENE-0762_185	2A	770412714	2	14.6877	3.6882e-06	0.000812633	4.15575	-0.0055086	0.03666	0.84861	1.17324	21.4229	1.2937e-05	89	0.24357	0.00518	0.05933	8.62635
	165	SpL_T_2018	RAC875_c65386_72	2B	6210324	2	8.50542	0.00042606	0.000951438	3.39574	0.26599	0.15839	0.69163	-9.4137	17.1245	8.1312e-05	89	0.19485	4.37485	11.9095	498.112
	166	RL_C_2017	GENE-1132_105	2B	27710835	2	7.93554	0.00078305	0.000989667	3.02737	1.02201	10.9111	0.00139	-2.0239	5.08748	0.02664	89	0.17197	0.92331	3.43667	387.184
	167	KUtE_T_H	GENE-1132_105	2B	27710835	2	8.05958	0.00061919	0.00100809	3.28014	-0.16284	3.88256	0.05201	1.82636	14.123	0.00031122	89	0.18763	0.01726	0.21154	124.604
	168	RL_C_2017	Tdurum_contig54634_815	2B	30497874	2	7.93554	0.00078305	0.000991563	3.17988	1.33271	1.64309	0.20413	-23.296	15.2912	0.00021067	73	0.22571	13.3398	30.614	483.869
	169	KUtE_T_H	Tdurum_contig54634_815	2B	30497874	2	8.05958	0.00061919	0.00101058	3.1622	2.20911	1.54277	0.21835	-23.334	15.3229	0.00020778	73	0.22432	13.3398	30.614	483.869
	170	CHL_T_2017	BS00109268_51	2B	32064848	2	7.59361	0.000949	0.00100206	3.18478	-0.70117	13.0627	0.0005066	0.29937	0.35161	0.55476	89	0.18172	0.08291	1.11085	267.644
	171	Chl_C_2018	BS00093755_51	2B	44424386	2	7.95905	0.00067395	0.0010056	3.22259	-2.4827	4.22583	0.04285	-14.138	15.1206	0.00019805	89	0.18406	4.41092	35.4648	564.535
	172	KUpE_T_2017	RAC875_c61801_299	2B	65107046	2	10.5574	8.53e-05	0.000783101	4.33119	-9.9745	21.7982	1.1065e-05	11.445	12.5048	0.00065659	89	0.25509	4.41092	35.4648	564.535
	173	BY_T_2017	RAC875_c61801_299	2B	65107046	2	12.0726	2.62e-05	0.00101872	3.59142	-4.1796	17.2054	7.8478e-05	4.2104	6.464	0.0128	89	0.20723	2.13176	3.42947	412.936
	174	GpS_C_2017	wsnp_BM140364B_Ta_2_3	2B	115381251	2	7.76752	0.00079241	0.000977207	3.10621	1.93946	1.22586	0.272	-22.637	14.5123	0.00029596	73	0.21993	13.3398	30.614	483.869
	175	CHL_C_2016	BS00081406_51	2B	142446054	2	10.2648	0.00012324	0.000631486	3.68123	3.36794	16.6368	0.00010162	5.55454	8.43994	0.00468	88	0.21324	2.02284	3.8118	413.169
	176	GpS_C_2017	wsnp_Ku_c2562_4879681	2B	190225573	2	7.5398	0.0009614	0.000999191	3.60387	-0.28452	0.18441	0.66893	-8.9593	18.6579	5.0616e-05	73	0.26012	9.21325	21.7455	436.56
	177	RL_C_2017	RAC875_c30936_411	2B	234634339	2	8.33707	0.00056532	0.000988562	3.2468	1.42562	3.88873	0.05274	-8.1946	12.7564	0.00066254	70	0.23785	10.5703	20.4018	435.5
	178	CHL_T_2016	Tdurum_contig12836_418	2B	527874562	2	8.12145	0.00067316	0.00100669	3.79773	-13.363	19.1646	5.4138e-05	11.1972	11.4197	0.00134	58	0.33359	10.2082	17.9554	446.467
	179	CHL_T_2016	wsnp_Ku_c3780_6950286	2B	540428944	2	8.0807	0.0006958	0.00101528	3.4728	0.06298	0.00985	0.92118	10.6385	16.7744	9.484e-05	89	0.19973	0.96888	11.8781	473.224
	180	CHL_T_2016	wsnp_Ex_c17700_26446810	2B	541106549	2	8.12211	0.00067279	0.00101071	3.82469	37781	2.64188	0.10774	-262750	16.6106	0.00010194	89	0.22184	8290100000	18611000000	2374.77
	181	GY_C_2018	wsnp_Ex_c41558_48356869	2B	544765614	2	7.50157	0.0009932	0.000996214	4.8173	-10.388	24.5239	3.6249e-06	11.3397	20.0179	2.3357e-05	89	0.2876	0.48919	16.4077	499.973
	182	KUtE_T_H	Ra_c111671_555	2B	546202016	2	8.91635	0.00030274	0.000866282	3.00866	-0.29275	0.26905	0.60563	6.35011	15.3133	0.00021086	72	0.21612	7.41666	4.43597	356.631
	183	CHL_14DAG_T_H	Ra_c10624_534	2B	548294284	2	9.1341	0.00025287	0.000803592	3.01994	2.43256	15.095	0.00020035	1.45955	0.15207	0.69753	89	0.17145	2.39871	7.07377	455.358
	184	NA_C_H	Tdurum_contig25490_434	2B	556677170	2	7.70129	0.00083816	0.000989328	3.31187	-0.86483	0.77405	0.38198	-8.9965	17.0388	9.964e-05	73	0.23668	9.21325	21.7455	436.56
	185	TKW_C_2018	RFL_Contig2290_634	2B	559429811	2	7.76143	0.0007965	0.000974975	3.10621	-1.9395	1.22586	0.272	-22.637	14.5123	0.00029596	73	0.21993	13.3398	30.614	483.869
	186	GpS_C_2016	BobWhite_rep_c54341_99	2B	576695988	2	7.67544	0.00096862	0.00100354	3.86886	-0.13908	0.02395	0.87752	-23.893	20.5621	2.8164e-05	63	0.30915	10.5703	20.4018	435.5
	187	GpS_C_2016	Kukri_c40621_513	2B	641102102	2	8.12668	0.0006703	0.00100927	3.06642	-0.15522	1.27889	0.26125	1.47722	14.0692	0.00031895	89	0.17436	0.22827	0.77479	260.445
	188	SpS_C_2018	Kukri_c40621_513	2B	641102102	2	8.49424	0.00043005	0.000941268	3.50548	0.4414	1.15554	0.2854	5.88746	14.4008	0.00027425	89	0.20179	0.19437	6.33864	416.53
	189	BY_T_2017	Excalibur_c3762_715	2B	655602897	2	7.83827	0.00074635	0.00100272	3.02273	-1.08	1.45537	0.23118	0.4413	0.21626	0.64315	84	0.17613	0.25752	3.01801	351.292
	190	GpS_C_2017	RAC875_c25763_254	2B	682855472	2	7.50514	0.00099018	0.000997727	3.4947	0.46678	0.11727	0.73325	-25.549	17.2372	0.00010952	61	0.27998	10.2082	17.9554	446.467
	191	DM_T_2018	BS00022526_51	2B	683029080	2	10.2744	0.0001081	0.000667795	3.83589	0.58921	0.23582	0.62876	-24.785	19.0226	4.3544e-05	73	0.27908	3.68286	24.2315	447.396
	192	CHL_T_2016	wsnp_Ra_c10658_17500498	2B	689871539	2	7.9813	0.00075439	0.000995313	3.55455	-13.283	18.4066	7.436e-05	13.5021	16.8141	0.0001397	57	0.31369	10.2082	17.9554	446.467
	193	DM_T_2018	Kukri_c66502_108	2B	690033160	2	8.98772	0.00030124	0.000869518	3.12978	2.53269	1.35909	0.24765	-22.533	14.3693	0.00031517	73	0.22177	13.3398	30.614	483.869
	194	SpS_C_2017	BS00046164_51	2B	697510323	2	8.76828	0.0003423	0.000894309	3.0069	-0.69932	0.81016	0.37059	13.0131	13.5152	0.00041112	89	0.17073	1.55179	33.7026	564.665
	195	DM_T_2018	Tdurum_contig29246_118	2B	700741357	2	9.93952	0.00013352	0.000625934	3.05787	-0.00047626	0.09132	0.76324	0.02997	14.7734	0.00023163	89	0.17387	8.7925e-06	0.00011709	-546.36
	196	DM_T_2018	Ku_c53298_1284	2B	709821435	2	7.71992	0.00082502	0.000986145	4.42882	-1.8832	2.87807	0.09424	-25.024	22.9973	8.8397e-06	73	0.32885	9.21325	21.7455	436.56
	197	RWC_C_H	BS00102614_51	2B	724754911	2	9.30828	0.00021909	0.00077443	3.52034	-0.82483	1.12395	0.29204	12.2253	15.4166	0.0001734	89	0.20273	1.55179	33.7026	564.665
	198	SpS_C_2018	Tdurum_contig56876_365	2B	726547639	2	8.3114	0.00050113	0.000962927	4.0797	0.93292	0.751	0.38912	-22.919	19.7519	3.2299e-05	73	0.29931	9.21325	21.7455	436.56
	199	CHL_T_2016	BS00064607_51	2B	732346496	2	11.1538	8.1652e-05	0.000830338	3.96333	-0.21861	0.05277	0.81897	-23.3	20.5271	2.3585e-05	73	0.28961	9.21325	21.7455	436.56
	200	DM_C_2018	Kukri_c38497_174	2B	736790773	2	8.27617	0.00051615	0.000966502	3.02976	0.35718	1.48131	0.2269	4.7205	12.8842	0.0005503	89	0.17214	0.55549	6.52109	415.322
	201	DM_C_2018	Kukri_c30659_91	2B	740315198	2	7.86439	0.00074006	0.0010149	3.17212	-0.048717	0.00137	0.9706	-14.108	14.3636	0.00031596	73	0.22561	9.21325	21.7455	436.56
	202	CHL_T_2016	RAC875_c37639_94	2B	748982352	2	7.99023	0.00074893	0.00100211	3.10621	-1.9395	1.22586	0.272	-22.637	14.5123	0.00029596	73	0.21993	13.3398	30.614	483.869
	203	FLA_T_2016	BS00022064_51	2B	749972503	2	8.63715	0.00044914	0.000951543	3.95723	0.10022	0.01622	0.89904	-23.421	20.8064	2.1075e-05	73	0.28911	9.21325	21.7455	436.56
	204	CHL_T_2016	RFL_Contig3761_791	2B	758592668	2	10.9243	7.4286e-05	0.000909316	3.07994	-0.501	1.91839	0.16962	4.68242	14.8546	0.00022328	89	0.17523	0.19437	6.33864	416.53
	205	CHL_T_2016	Ex_c66300_924	2B	761279450	2	10.5926	9.5738e-05	0.000762444	4.37013	-2.3644	3.45858	0.06713	-23.021	16.0219	0.00015368	73	0.32384	3.68286	24.2315	447.396
	206	SpS_T_2017	Excalibur_c10441_984	2B	763630872	2	7.66581	0.00086378	0.000994701	4.03018	0.17107	0.21357	0.64542	4.00425	21.0607	1.903e-05	73	0.29515	0.97114	2.38768	275.206
	207	CHL_T_2016	BS00022478_51	2B	783226928	2	10.9705	7.787e-06	0.000159207	5.10863	1.04406	1.513	0.2228	-23.118	20.283	2.603e-05	73	0.30989	9.21325	21.7455	436.56
	208	TKW_C_2017	RAC875_c10626_2089	2B	788655567	2	9.1172	0.00025642	0.000803287	3.37746	97867.1	8.04939	0.00568	-160010	4.04271	0.0475	89	0.19349	8290100000	18611000000	2374.77
	209	DM_C_2018	RAC875_c10626_2089	2B	788655567	2	8.78825	0.00033667	0.000883091	3.04338	-0.00020012	0.01276	0.91031	0.03009	14.6877	0.00024078	89	0.17297	8.7925e-06	0.00011709	-546.36
	210	DM_T_2017	BS00086533_51	2B	794050908	2	7.62233	0.00089626	0.000992341	3.18812	0.25189	6.5882	0.012	1.32139	9.11995	0.00333	89	0.18191	0.0482	0.45384	189.965
	211	CHL_14DAG_T_H	wsnp_CAP12_c455_248396	2D	14778680	2	8.96955	0.00031179	0.000876992	3.10221	0.22697	0.2992	0.5858	3.67699	15.3689	0.00017715	89	0.17646	1.34942	6.51084	437.105
	212	RL_C_2017	Excalibur_rep_c113914_309	2D	18644881	2	7.93554	0.00078305	0.000993467	3.37736	-2.1393	9.50071	0.00276	6.1496	13.7958	0.00036142	89	0.19373	2.13176	3.42947	412.936
	213	KUtE_T_H	Excalibur_rep_c113914_309	2D	18644881	2	8.05958	0.00061919	0.00101308	3.00274	-0.17131	2.37101	0.12728	1.7066	12.4969	0.00065903	89	0.17045	0.01726	0.21154	124.604
	214	SpS_T_2017	GENE-0918_140	2D	31112146	2	8.33834	0.00048994	0.000955311	3.13946	7.61797	14.1646	0.00034492	-0.77667	0.01483	0.90343	73	0.22298	13.4901	32.2127	480.74
	215	FLA_T_2017	Excalibur_c3574_607	2D	55369758	2	9.45359	0.00019445	0.000742956	3.95456	0.01453	0.0004356	0.98341	-23.385	20.7724	2.1365e-05	73	0.28889	9.21325	21.7455	436.56
	216	FLA_T_2017	Excalibur_c20175_370	2D	60947849	2	7.91144	0.00070159	0.00101035	3.34762	-0.10714	0.09487	0.75901	4.81459	17.2149	9.3684e-05	72	0.2433	7.41666	4.43597	356.631
	217	FLA_C_2017	Kukri_c16477_157	2D	61979609	2	7.99057	0.00065627	0.00101354	3.05856	-2.87	9.697	0.00251	5.15535	14.6247	0.00024775	89	0.17391	0.19437	6.33864	416.53
	218	CHL_T_2016	Kukri_c36316_190	2D	64066493	2	8.49447	0.00050353	0.000961946	3.95865	0.09647	0.0249	0.87507	-23.394	20.8083	2.1059e-05	73	0.28923	9.21325	21.7455	436.56
	219	Chl_T_2018	IAAV3173	2D	71208615	2	8.09902	0.00059897	0.00100743	3.31622	4.35652	16.8912	9.8028e-05	4.05023	4.83694	0.03086	80	0.20929	2.02284	3.8118	413.169
	220	CHL_C_2016	BobWhite_c13752_400	2D	124809536	2	10.2948	0.00015932	0.000670768	4.07647	6.42791	20.3727	2.0339e-05	9.17041	4.19789	0.04356	88	0.23963	2.36567	34.534	564.606
	221	FLA_C_H	Ku_c5435_779	2D	228435428	2	7.50541	0.00098995	0.00100055	3.13593	-8.6416	15.7243	0.00015109	4.34761	0.7342	0.39391	89	0.17869	28.639	63.3822	632.094
	222	NA_T_H	D_GB5Y7FA01EHPZX_186	2D	353058362	2	9.77339	0.00014973	0.00065981	3.39339	-0.1915	4.50614	0.03665	1.66622	11.8867	0.00087735	89	0.19471	0.01726	0.21154	124.604
	223	RW_T_H	D_GB5Y7FA01EHPZX_186	2D	353058362	2	7.67347	0.00085818	0.000996937	3.96249	0.12907	0.03059	0.86174	-24.014	20.991	2.3328e-05	64	0.30799	10.5703	20.4018	435.5
	224	BY_T_2017	Tdurum_contig44075_1141	2D	474503796	2	11.7547	3.0691e-05	0.00112704	3.10932	-0.28403	0.19513	0.66004	-8.1298	15.3854	0.00020223	73	0.22067	9.21325	21.7455	436.56
	225	FLA_C_H	wsnp_Ex_rep_c66522_64795143	2D	552193001	2	7.58191	0.00092757	0.00100184	3.47907	-1.1658	6.00012	0.01633	-3.0494	6.89861	0.01021	89	0.20013	0.42493	5.51282	404.492
	226	GpS_C_2017	wsnp_Ra_rep_c77617_74362163	2D	571078797	2	7.50514	0.00099018	0.00099925	3.37378	1.06712	2.22939	0.13907	-9.4211	13.7233	0.00037365	89	0.1935	4.41092	35.4648	564.535
	227	CHL_T_2016	IACX6231	2D	577126861	2	10.5337	0.000109	0.000643295	3.26715	5.05756	16.1063	0.00012746	7.80117	1.64029	0.20373	89	0.18684	4.41092	35.4648	564.535
	228	GpS_C_2017	CAP7_c9226_239	2D	579201912	2	8.25995	0.00052322	0.000966057	3.14032	0.97471	5.78544	0.0183	4.84853	13.4373	0.00042612	89	0.17896	0.25664	2.997	351.277
	229	CHL_C_2016	D_GB5Y7FA02HMZIT_49	2D	601971902	2	10.0385	0.00014687	0.000660415	3.39916	1.08293	5.48826	0.02145	-10.068	12.0871	0.00079843	89	0.1951	0.70276	16.1812	496.405
	230	BY_T_2017	Kukri_c65380_490	2D	605370986	2	7.79841	0.00077195	0.000994657	3.14314	-0.7233	0.61509	0.43503	-13.781	14.0942	0.00031534	89	0.17911	4.37485	11.9095	498.112
	231	DM_C_2018	RFL_Contig2914_1097	2D	607675146	2	8.24417	0.00053019	0.00096279	3.5819	-3.1361	13.6877	0.0003798	4.74638	10.1965	0.00197	89	0.20662	2.13176	3.42947	412.936
	232	CHL_14DAG_T_H	Excalibur_c44325_545	2D	608199113	2	9.39022	0.00020483	0.000748026	4.10446	-0.60402	0.90026	0.34598	-23.743	21.3218	1.7142e-05	73	0.30138	9.21325	21.7455	436.56
	233	DM_T_2018	Excalibur_c44325_545	2D	608199113	2	7.99261	0.00065514	0.00101416	3.72045	-0.85027	7.78991	0.00647	3.75909	9.72186	0.00248	89	0.21544	0.19437	6.33864	416.53
	234	SpS_C_2018	Ex_c50907_289	2D	620323014	2	7.65213	0.00087386	0.000997619	4.06437	-1.0528	0.79288	0.37642	-24.046	21.1445	1.9438e-05	70	0.31085	10.5703	20.4018	435.5
	235	SpS_C_2018	Excalibur_c32514_247	2D	628901434	2	9.47958	0.00019035	0.000744505	3.52679	0.04539	0.00329	0.9544	-12.14	17.7981	7.2386e-05	73	0.25389	9.21325	21.7455	436.56
	236	SpS_T_2018	RAC875_c10408_90	2D	635595323	2	8.80035	0.0003333	0.000881245	3.04635	0.06662	0.09141	0.76312	-2.1211	15.2349	0.00018813	89	0.17316	3.4546e-05	3.45459	358.827
	237	SpS_T_2018	wsnp_BE489901D_Ta_2_1	2D	637651044	2	7.88403	0.00071802	0.00102508	4.08803	-12.734	22.3072	1.5574e-05	10.9841	15.6919	0.00020965	60	0.36014	10.5703	20.4018	435.5
	238	BY_T_2017	Excalibur_c8768_1163	2D	642871883	2	9.50076	0.00018708	0.000744939	3.0546	-0.013979	10.3536	0.00192	-0.016469	13.3436	0.00048135	77	0.1902	5.0284e-06	0.0001174	-546.27
	239	CHL_14DAG_T_H	Excalibur_c1001_586	2D	648260015	2	8.59306	0.00039602	0.000945015	3.06979	1.94279	9.11156	0.00334	14.7806	6.93591	0.01002	89	0.1746	5.69272	31.0079	552.943
	240	CHL_T_2016	wsnp_Ex_rep_c67635_66291944	3A	10303217	2	10.8615	7.7928e-05	0.000903691	3.33356	0.91938	16.6823	9.8769e-05	0.50817	0.14905	0.7004	89	0.1909	0.98363	0.75498	313.672
	241	CHL_C_2016	BobWhite_rep_c49374_348	3A	11350941	2	9.65968	0.00020911	0.000751205	3.14137	-1.2423	14.3626	0.00027904	1.22734	0.81938	0.36789	89	0.17897	1.46032	4.75365	410.983
	242	KUtE_T_2017	RAC875_c82493_67	3A	13497099	2	8.93042	0.00029923	0.000871326	3.05467	1.45296	0.93518	0.33685	-22.238	13.9027	0.00038731	73	0.2159	13.3398	30.614	483.869
	243	DM_C_2018	Tdurum_contig12371_248	3A	47825498	2	7.57517	0.0009329	0.00100105	3.09321	-0.026401	0.48495	0.48807	0.4582	15.4924	0.00016761	89	0.17605	0.00309	0.0568	2.41118
	244	NA_T_H	CAP8_rep_c6382_237	3A	53832104	2	8.27281	0.0005176	0.000966479	3.68914	-3.1018	13.4974	0.00041451	5.30167	10.38	0.0018	89	0.21344	2.13176	3.42947	412.936
	245	SpS_C_2018	BobWhite_c9704_273	3A	54879170	2	8.054	0.0006221	0.000995661	3.02269	-1.5531	0.75532	0.38777	-23.635	15.36	0.00020447	73	0.21341	13.3398	30.614	483.869
	246	DM_T_2017	IAAV5207	3A	321112587	2	7.64517	0.00087904	0.000996647	3.35327	-2.5131	6.45166	0.01331	16.1074	10.7138	0.00165	73	0.23991	13.4901	32.2127	480.74
	247	CHL_C_2016	RAC875_rep_c104403_524	3A	479770662	2	10.0739	0.00014289	0.000655905	3.09926	0.9462	3.94022	0.05033	5.38341	11.1347	0.00125	89	0.17642	0.70276	16.1812	496.405
	248	KUtE_T_H	Kukri_c36418_392	3A	482061987	2	7.80998	0.00076443	0.000996624	3.41567	6.26818	17.4013	8.6623e-05	7.54691	4.25651	0.04287	72	0.24758	10.2082	17.9554	446.467
	249	RL_C_2017	BS00045327_51	3A	485012195	2	7.70027	0.00094909	0.000997374	3.01226	-0.68062	6.2245	0.01451	-6.5139	8.8154	0.00387	89	0.17104	0.92331	3.43667	387.184
	250	RL_C_2017	BS00093377_51	3A	485601596	2	7.70027	0.00094909	0.000998963	3.12154	0.63817	13.6277	0.00039041	1.16202	1.07032	0.30377	89	0.1778	0.08291	1.11085	267.644
	251	RL_C_2017	RAC875_rep_c70746_582	3A	490928699	2	7.70027	0.00094909	0.00100056	3.41636	0.35453	17.2278	7.771e-05	-0.12752	0.05431	0.81628	89	0.19618	0.02865	0.25146	140.715
	252	KUtE_T_H	BS00028660_51	3A	507467811	2	8.16314	0.00056753	0.000982035	3.36959	-3.391	16.9803	8.6626e-05	2.74533	0.78918	0.37683	89	0.19324	2.13176	3.42947	412.936
	253	KUtE_T_H	Ra_c5515_2469	3A	514111907	2	7.73764	0.00081273	0.000982111	3.31263	-0.20969	0.42682	0.51529	6.03501	15.6452	0.00015653	89	0.18968	0.19437	6.33864	416.53
	254	KUtE_T_H	JD_c356_431	3A	517662054	2	7.80545	0.00076736	0.000996513	3.02347	-1.0583	3.50886	0.06444	-6.9895	13.8874	0.00034658	89	0.17174	0.43269	12.1569	474.745
	255	DM_T_2018	wsnp_RFL_Contig1944_1115756	3A	532645881	2	10.0051	0.00012402	0.000630594	3.61318	4.22747	18.3223	4.8264e-05	3.81832	7.08463	0.00928	89	0.20861	2.13176	3.42947	412.936
	256	KUtE_T_H	BobWhite_c8340_511	3A	533624507	2	8.25672	0.00052464	0.000965981	3.25116	0.30307	1.90412	0.17119	1.49451	9.19767	0.0032	89	0.18585	0.08562	0.66756	230.996
	257	RL_C_2017	wsnp_BE443568A_Ta_2_1	3A	536637551	2	8.09399	0.00068833	0.00100884	3.50614	1.03534	1.41771	0.23739	-9.0922	17.9092	6.265e-05	81	0.23058	2.02284	3.8118	413.169
	258	KUtE_T_H	wsnp_BE443568A_Ta_2_1	3A	536637551	2	7.50095	0.00099372	0.00099372	3.19779	-0.47958	8.61485	0.00428	-1.4964	10.8122	0.00146	89	0.18253	0.02744	1.22013	269.977
	259	KUtE_T_H	Kukri_c36200_1000	3A	544394535	2	7.83236	0.00075008	0.00100162	3.20818	-0.21962	3.48828	0.06521	1.6837	12.1504	0.00077504	89	0.18315	0.01726	0.21154	124.604
	260	KUtE_T_H	BS00047836_51	3A	547480816	2	7.60788	0.00090733	0.000996254	3.96473	-0.22481	0.06124	0.80527	-23.224	20.1694	2.7257e-05	73	0.28973	9.21325	21.7455	436.56
	261	KUtE_T_H	RAC875_c23470_220	3A	556358893	2	7.85437	0.00074123	0.0010144	3.15752	-0.69546	1.02093	0.31578	-11.181	15.3641	0.0002041	73	0.22446	9.21325	21.7455	436.56
	262	CHL_14DAG_T_H	BS00041462_51	3A	651587539	2	8.14352	0.00057696	0.000988007	3.34416	-0.23549	1.12606	0.29227	2.43411	16.3923	0.00013114	73	0.23923	0.97114	2.38768	275.206
	263	CHL_14DAG_T_H	Kukri_rep_c108288_359	3A	686724479	2	8.55183	0.00040987	0.000937454	4.04833	-1.288	1.50379	0.2242	-26.006	20.9331	2.0029e-05	73	0.29669	3.68286	24.2315	447.396
	264	NA_C_H	tplb0036i05_182	3A	714951111	2	7.55339	0.00095035	0.000997113	3.12453	0.42048	1.42672	0.23558	5.19116	14.809	0.00022794	89	0.17784	1.34942	6.51084	437.105
	265	TN_C_2018	BobWhite_c3356_442	3A	716778146	2	7.79443	0.00077456	0.000996078	3.14314	0.7233	0.61509	0.43503	-13.781	14.0942	0.00031534	89	0.17911	4.37485	11.9095	498.112
	266	CHL_T_2016	BS00093889_51	3A	724319940	2	8.95686	0.00034391	0.000894978	3.24854	1.51929	2.03368	0.15829	-22.265	13.9983	0.00037125	73	0.23112	13.3398	30.614	483.869
	267	DM_T_2018	Tdurum_contig97656_120	3B	19251088	2	11.9903	2.5517e-05	0.00112445	3.03744	-1.4941	3.28927	0.07322	-20.565	12.7151	0.0005953	89	0.17261	8.38553	19.7465	553.576
	268	DM_T_2018	Tdurum_contig63427_344	3B	19269182	2	11.9903	2.5517e-05	0.00120477	3.39485	0.05201	0.81239	0.36993	1.40826	16.4766	0.00010816	89	0.1948	0.01726	0.21154	124.604
	269	CHL_14DAG_T_H	RFL_Contig1801_1436	3B	39603232	2	8.44577	0.00048281	0.000958371	3.16884	0.00505	1.32073	0.25365	0.05051	15.9042	0.00013945	89	0.18073	1.2841e-05	0.00028214	-468.14
	270	CHL_T_2016	BobWhite_c24194_255	3B	40244073	2	10.8971	8.1392e-05	0.000840627	3.03612	73560.1	5.66035	0.01957	-215720	13.8534	0.00035202	89	0.17231	8290100000	18611000000	2374.77
	271	SpS_C_2018	wsnp_Ex_c47078_52393295	3B	42564588	2	7.8283	0.00075267	0.000999026	5.43319	9.96702	29.2017	6.5523e-07	-9.98	24.6681	3.7855e-06	83	0.34931	1.48211	11.6206	472.856
	272	DM_C_2018	Excalibur_c41747_398	3B	47683213	2	8.84464	0.00032128	0.000877546	3.54548	-7.3973	17.8446	5.9371e-05	7.91168	6.10088	0.01549	89	0.20432	4.41092	35.4648	564.535
	273	DM_T_2017	Ku_c108793_228	3B	63112422	2	8.60176	0.00039316	0.000955437	3.95448	0.00218	5.6586e-06	0.99811	-23.387	20.3658	2.5173e-05	73	0.28888	9.21325	21.7455	436.56
	274	RL_C_2017	wsnp_Ex_c8802_14726148	3B	68464583	2	7.87079	0.00082553	0.00098143	4.44601	2.21269	2.92887	0.09157	-25.637	23.2297	8.4177e-06	71	0.33679	10.5703	20.4018	435.5
	275	BY_T_2016	Excalibur_c15944_70	3B	79947167	2	8.40483	0.00053524	0.000964015	3.68914	3.10179	13.4974	0.00041451	5.30167	10.38	0.0018	89	0.21344	2.13176	3.42947	412.936
	276	BY_T_2016	Kukri_c6460_1823	3B	117575507	2	8.61296	0.00045273	0.000956085	3.52768	-4.0327	7.05917	0.01026	8.76011	15.9211	0.0001938	59	0.29334	10.2082	17.9554	446.467
	277	Na_T_H	Tdurum_contig45431_607	3B	140688818	2	7.82338	0.00075581	0.000993221	4.15021	-0.0025682	0.00483	0.94478	1.1707	21.1483	1.451e-05	89	0.24321	0.00518	0.05933	8.62635
	278	Na_T_H	Tdurum_contig45431_607	3B	140688818	2	7.82338	0.00075581	0.0009952	4.61529	-0.17632	1.16476	0.2835	5.42109	21.5645	1.2195e-05	89	0.27398	0.2319	1.25883	274.567
	279	CHL_14DAG_T_H	BobWhite_s64174_52	3B	220631911	2	9.05626	0.00030324	0.000863973	3.97593	-0.23224	0.12818	0.7214	-23.361	20.7449	2.1603e-05	73	0.29066	9.21325	21.7455	436.56
	280	CHL_14DAG_T_H	Kukri_c45609_882	3B	222819842	2	8.50284	0.00042698	0.000947093	3.27694	2.91691	15.9583	0.00013613	2.66345	2.48204	0.11882	89	0.18742	4.37485	11.9095	498.112
	281	RL_C_2017	Excalibur_c18641_1849	3B	230336653	2	7.96414	0.00076501	0.000995417	3.79803	0.13569	0.0116	0.91455	-25.056	19.4786	3.6112e-05	73	0.27596	3.68286	24.2315	447.396
	282	Na+_T_2017	wsnp_JD_c35642_26554827	3B	277841002	2	7.97915	0.00066262	0.00100688	3.96257	0.30174	0.19021	0.66419	-16.004	20.9521	2.1799e-05	68	0.29894	10.5703	20.4018	435.5
	283	DM_T_2018	RAC875_rep_c112642_422	3B	466615567	2	8.10863	0.00059414	0.00100699	3.49312	0.12765	0.08911	0.76604	8.70287	17.4166	7.1548e-05	89	0.20101	0.96888	11.8781	473.224
	284	CHL_T_2016	IACX3871	3B	561232563	2	8.37589	0.0005665	0.000988012	3.22611	0.55957	1.06822	0.30425	-14.494	15.7449	0.00014972	89	0.18426	4.37485	11.9095	498.112
	285	CHL_T_2016	Ku_c47769_302	3B	562730552	2	10.7092	8.755e-05	0.000782034	4.50092	-0.094335	0.49245	0.48473	5.5954	23.2035	6.199e-06	89	0.26634	0.2319	1.25883	274.567
	286	SpL_T_2018	wsnp_Ex_c40060_47197384	3B	565725079	2	7.60211	0.00091178	0.000996176	3.76553	-0.25035	0.072	0.78923	-12.696	19.622	3.4056e-05	73	0.2733	9.21325	21.7455	436.56
	287	CHL_T_2016	tplb0040c19_302	3B	647547511	2	10.5177	0.00010141	0.0007448	3.02328	0.00827	10.4321	0.00178	-0.011826	14.1088	0.00032157	85	0.17851	5.0284e-06	0.0001174	-546.27
	288	SpS_C_2018	wsnp_Ku_c6387_11197393	3B	672100987	2	8.41274	0.00046036	0.000956912	4.26803	-1.0144	1.89219	0.17334	-10.758	22.464	1.0898e-05	73	0.31516	9.21325	21.7455	436.56
	289	CHL_T_2016	BS00048754_51	3B	682905588	2	9.03884	0.0003222	0.000872845	3.32145	0.23984	4.10958	0.04574	1.68726	12.2068	0.00075482	89	0.19021	0.01726	0.21154	124.604
	290	CHL_T_2016	BS00083391_51	3B	687760562	2	9.66299	0.00019688	0.000747918	4.17244	-0.59784	0.97589	0.32682	-16.114	21.3244	1.8457e-05	69	0.31398	10.5703	20.4018	435.5
	291	CHL_T_2016	BS00022512_51	3B	687760585	2	9.4395	0.00023467	0.000787395	3.39795	1.24912	3.15664	0.07915	9.43128	15.6877	0.00015359	89	0.19502	5.69272	31.0079	552.943
	292	CHL_T_2016	wsnp_BE424246B_Ta_2_2	3B	689686773	2	9.03964	0.000322	0.000875893	4.15262	-0.88865	1.48485	0.22763	-24.091	21.2402	2.0721e-05	65	0.32478	10.5703	20.4018	435.5
	293	CHL_T_2016	Excalibur_c24617_131	3B	690858099	2	8.42144	0.00052812	0.00096433	3.5819	3.13614	13.6877	0.0003798	4.74638	10.1965	0.00197	89	0.20662	2.13176	3.42947	412.936
	294	TN_T_2017	Kukri_c12361_641	3B	697902084	2	8.90075	0.00030667	0.000869995	3.06044	0.15382	0.61228	0.43657	2.86969	15.1289	0.00022605	73	0.21681	0.60365	2.00263	258.672
	295	CHL_14DAG_T_H	Excalibur_c35202_341	3B	703302417	2	9.39165	0.00020458	0.000751263	3.10928	0.93453	1.33943	0.25107	-8.5404	15.2434	0.00021508	73	0.22067	9.21325	21.7455	436.56
	296	CHL_14DAG_T_H	Kukri_c5295_1015	3B	704706818	2	9.39165	0.00020458	0.00075546	3.47719	3.20003	17.575	7.0768e-05	-1.0754	1.70275	0.19567	83	0.2332	6.6587e-05	6.65874	416.576
	297	CHL_14DAG_T_H	Ku_c14074_2900	3B	715886891	2	9.39165	0.00020458	0.000759704	3.45347	0.27928	0.45821	0.50057	-8.245	16.8986	0.00010091	77	0.24293	2.02284	3.8118	413.169
	298	CHL_14DAG_T_H	IAAV4125	3B	719088700	2	9.09167	0.00026188	0.000801401	3.36727	-2.2142	2.7134	0.10399	-23.934	15.9879	0.00015594	73	0.24054	13.3398	30.614	483.869
	299	CHL_14DAG_T_H	CAP7_c2116_545	3B	725708252	2	7.59014	0.00092111	0.000998121	4.06988	1.06595	5.82545	0.01792	-4.8165	10.5373	0.00167	89	0.23797	0.42493	5.51282	404.492
	300	CHL_14DAG_T_H	Ku_c1575_485	3B	726482551	2	9.09167	0.00026188	0.000805129	3.10181	0.1964	3.11081	0.08141	1.70339	12.335	0.00071814	87	0.17741	0.01791	0.2128	124.519
	301	CHL_14DAG_T_H	wsnp_Ra_c18164_27178459	3B	726484122	2	9.09167	0.00026188	0.000808891	3.12978	2.53269	1.35909	0.24765	-22.533	14.3693	0.00031517	73	0.22177	13.3398	30.614	483.869
	302	CHL_14DAG_T_H	wsnp_Ra_c18164_27178535	3B	726484198	2	9.09167	0.00026188	0.000812689	3.20507	0.79864	8.57004	0.00461	1.55411	4.01718	0.04891	73	0.22818	0.60365	2.00263	258.672
	303	FLA_C_H	Excalibur_c54205_696	3B	728903922	2	8.17725	0.00056084	0.000991217	3.3369	0.80439	4.94092	0.02885	6.88864	13.631	0.00038982	89	0.1912	0.19437	6.33864	416.53
	304	CHL_T_2017	Excalibur_rep_c67645_527	3B	728919458	2	7.87437	0.00072391	0.00100526	3.01385	-2.9265	4.5243	0.03694	17.2084	12.1147	0.00086556	73	0.21315	13.4901	32.2127	480.74
	305	CHL_14DAG_T_H	Kukri_s117590_74	3B	728919459	2	9.39165	0.00020458	0.000763996	4.09419	1.61044	4.69051	0.0331	-8.2748	13.1499	0.00048657	89	0.23952	4.37485	11.9095	498.112
	306	CHL_T_2017	Ku_c51528_721	3B	730282014	2	7.87437	0.00072391	0.00100738	3.17373	3.58295	8.34271	0.00515	17.4376	10.0236	0.00229	73	0.22568	13.4901	32.2127	480.74
	307	CHL_14DAG_T_H	Kukri_rep_c94512_55	3B	730315128	2	8.80594	0.00033176	0.000887827	4.00445	0.38355	0.2989	0.58631	-23.518	20.9859	1.9609e-05	73	0.29303	9.21325	21.7455	436.56
	308	CHL_14DAG_T_H	Ra_c43547_343	3B	730316387	2	9.39165	0.00020458	0.000768337	3.36287	-0.17037	0.56261	0.45526	-2.0291	15.3916	0.00017535	89	0.19283	3.4546e-05	3.45459	358.827
	309	Na+_T_2017	RAC875_rep_c117294_342	3B	731264570	2	7.57408	0.00093377	0.00100036	3.48618	-0.39462	1.12829	0.29111	6.84758	15.6029	0.00015952	89	0.2005	2.45282	5.30116	413.318
	310	CHL_T_2016	BS00060666_51	3B	738752418	2	8.98985	0.000335	0.000882211	3.12949	1.2939	1.35747	0.24793	-22.774	14.6909	0.00027367	73	0.22175	13.3398	30.614	483.869
	311	CHL_T_2016	BS00085434_51	3B	750357865	2	8.12805	0.00066956	0.00101045	4.51299	-0.26088	2.54558	0.11427	3.23662	22.6583	7.7534e-06	89	0.26714	0.2319	1.25883	274.567
	312	KUtE_T_2017	BobWhite_c9424_243	3B	776534110	2	7.51173	0.00098464	0.00100285	3.33508	3.53404	2.52857	0.11631	-23.534	15.578	0.00018606	73	0.23798	13.3398	30.614	483.869
	313	SpS_T_2018	BS00104177_51	3B	819860860	2	7.98598	0.00065881	0.00100804	3.11241	0.96831	14.946	0.00021427	-1.1986	1.06329	0.30536	89	0.17723	0.2319	1.25883	274.567
	314	DM_T_2018	Kukri_c24488_1603	3D	1270624	2	7.88345	0.00082506	0.000984413	4.44314	-0.087507	0.15437	0.69536	5.59315	23.0998	6.468e-06	89	0.2625	0.2319	1.25883	274.567
	315	SpL_C_2017	BobWhite_rep_c48843_720	3D	4984624	2	8.60166	0.00039319	0.000952009	3.95448	0.00218	5.6586e-06	0.99811	-23.387	20.3658	2.5173e-05	73	0.28888	9.21325	21.7455	436.56
	316	CHL_T_2016	Kukri_rep_c96809_352	3D	7221613	2	10.4122	0.00010999	0.000637749	3.20914	-2.2248	1.80929	0.18293	-24.03	15.9403	0.00015916	73	0.22801	13.3398	30.614	483.869
	317	Chl_T_2018	CAP8_c9373_277	3D	21005688	2	9.76611	0.00015062	0.000654999	3.07116	0.21264	2.74179	0.1014	1.67662	12.0348	0.0008183	89	0.17467	0.01726	0.21154	124.604
	318	CHL_T_2016	RAC875_c10628_1079	3D	36582492	2	10.7753	8.3234e-05	0.000797358	3.46144	1.16411	2.87408	0.09363	13.7791	14.9233	0.00021647	89	0.19901	1.55179	33.7026	564.665
	319	CHL_T_2016	RAC875_c10628_1037	3D	36582534	2	10.7753	8.3234e-05	0.000809083	3.15475	0.53178	4.47927	0.0372	-2.0994	14.223	0.00029735	89	0.17986	3.4546e-05	3.45459	358.827
	320	CHL_T_2016	BobWhite_c4607_235	3D	39389678	2	10.7753	8.3234e-05	0.000821159	3.00611	-0.64417	8.01139	0.00579	-1.4464	10.2161	0.00195	89	0.17067	0.31535	2.82649	344.368
	321	GpS_T_2017	BS00022212_51	3D	278967660	2	8.04458	0.00062706	0.000998763	3.845	-0.68627	0.28974	0.5921	-25.619	20.115	2.7865e-05	73	0.27982	3.68286	24.2315	447.396
	322	KUtE_T_H	Excalibur_c26405_314	3D	398405186	2	7.78311	0.00078201	0.000994055	3.05178	-2.0087	9.82379	0.00236	6.39598	3.55053	0.0629	89	0.17341	1.04694	9.55695	462.36
	323	GpS_C_2016	Ra_c37703_534	3D	424013779	2	8.02956	0.00072534	0.00100303	3.07667	81625.1	10.2001	0.00196	134999	3.50143	0.06472	89	0.17503	9152500000	15693000000	2349.83
	324	CHL_14DAG_T_H	RAC875_c43185_1332	3D	549506785	2	9.9619	0.00012844	0.0006197	3.05131	-0.44985	2.0079	0.16009	-4.4375	13.9443	0.00033768	89	0.17341	1.08578	4.28031	406.833
	325	NA_C_H	BobWhite_c20641_267	3D	582027697	2	9.81466	0.00014478	0.000659997	3.18642	-0.163	0.09796	0.75514	-12	16.1414	0.000136	80	0.19486	0.618	16.139	499.775
	326	DM_C_2018	Tdurum_contig42288_1984	3D	584333860	2	9.26592	0.00022685	0.000785067	4.5867	0.16789	0.88651	0.34953	5.78181	24.3531	4.9e-06	76	0.29697	0.08087	1.2001	274.428
	327	CHL_14DAG_T_H	wsnp_BE444579D_Ta_2_3	3D	604366294	2	9.6998	0.00015899	0.000678015	3.32126	-0.30244	4.10853	0.04576	1.65882	11.769	0.00092742	89	0.1902	0.01726	0.21154	124.604
	328	CHL_C_2016	tplb0043j11_1190	4A	745627	2	9.96846	0.0001551	0.000665721	3.08364	5.5847	9.26812	0.00335	11.22	14.8838	0.00026229	69	0.22127	10.2082	17.9554	446.467
	329	FW_T_H	wsnp_Ex_c28429_37553452	4A	16191571	2	7.95214	0.00067789	0.0010092	3.29797	-0.16636	0.0298	0.86344	-12.087	16.1771	0.00014546	72	0.23786	10.5703	20.4018	435.5
	330	DM_T_2018	Tdurum_contig8061_56	4A	24764302	2	7.73205	0.00081658	0.000984962	3.63996	0.47929	0.32262	0.57203	-14.954	19.0803	4.6835e-05	67	0.27446	10.5703	20.4018	435.5
	331	BY_T_2018	BS00022125_51	4A	43698879	2	7.50166	0.00099312	0.000997648	5.76591	10.0806	30.9241	2.9716e-07	-8.9931	16.9074	8.9447e-05	89	0.35351	0.96888	11.8781	473.224
	332	GY_C_2018	BS00022125_51	4A	43698879	2	8.59929	0.00039397	0.000950417	3.88736	-0.65931	0.54139	0.46432	-25.056	19.7401	3.2454e-05	73	0.28332	3.68286	24.2315	447.396
	333	Chl_T_2018	RAC875_c7978_362	4A	48620433	2	8.39019	0.00051002	0.000965969	3.18124	-2.0516	15.8053	0.00014573	0.30269	0.01144	0.91506	89	0.18135	1.34942	6.51084	437.105
	334	BY_T_2018	IAAV708	4A	595565160	2	7.99003	0.00065656	0.00101162	3.18367	1.06192	0.83618	0.36305	-14.038	14.8639	0.00022235	89	0.18162	4.37485	11.9095	498.112
	335	BY_T_2018	IAAV4932	4A	595565270	2	7.80008	0.00077086	0.000995192	3.5971	4.15393	17.4536	7.0401e-05	-4.5173	4.61866	0.03444	89	0.20759	2.13176	3.42947	412.936
	336	CHL_C_2016	BS00079388_51	4A	596305710	2	10.1776	0.00013185	0.000626999	3.08346	0.76557	5.89497	0.01737	-6.8938	11.0361	0.00134	85	0.19252	0.88715	3.58476	387.449
	337	Chl_C_2018	IAAV615	4A	604846915	2	7.82172	0.00075687	0.000990675	3.20178	-0.82135	15.9959	0.00013387	0.02905	0.00146	0.96962	89	0.18277	0.51848	1.79703	330.045
	338	KUpE_C_H	RFL_Contig3679_315	4A	615109597	2	8.41425	0.00045978	0.000958721	4.04352	0.45419	0.53339	0.46762	-23.266	20.5596	2.3277e-05	73	0.29629	9.21325	21.7455	436.56
	339	RW_C_H	Tdurum_contig13582_162	4A	631901598	2	7.76196	0.00091989	0.00100008	3.06869	0.49713	15.471	0.00019284	-0.44499	7.47295	0.0079	74	0.19667	0.01791	0.2128	124.519
	340	GY_C_2018	BS00021957_51	4A	693278257	2	7.51336	0.00098327	0.00100455	4.15384	0.0097	0.02571	0.87298	1.16354	20.1288	2.2284e-05	89	0.24345	0.00518	0.05933	8.62635
	341	SpL_C_2018	Kukri_c17754_1179	4A	697387243	2	7.84406	0.0007809	0.000996477	3.85974	0.8589	8.51446	0.00473	3.6432	8.75473	0.00421	73	0.28102	0.97114	2.38768	275.206
	342	Chl_T_2018	Excalibur_c30151_67	4A	704797026	2	8.94351	0.000296	0.000873464	3.0082	0.21667	8.34297	0.0049	-0.53252	9.31211	0.00303	89	0.17077	0.05073	0.25904	142.971
	343	CHL_T_2016	Tdurum_contig93100_77	4A	705178250	2	9.80978	0.00017552	0.000707431	3.27903	-0.23315	0.6578	0.41958	-3.1249	15.7795	0.00014742	89	0.18758	0.42493	5.51282	404.492
	344	CHL_T_2016	BS00091561_51	4A	705178422	2	11.3459	5.3947e-05	0.000938394	3.02818	0.53511	1.04092	0.31047	-4.9165	10.7377	0.00151	89	0.17204	0.42493	5.51282	404.492
	345	CHL_T_2016	Kukri_c13761_379	4A	707040430	2	10.6665	9.0464e-05	0.000786799	3.22604	0.44468	1.57328	0.21313	4.414	13.4567	0.00042235	89	0.18428	2.13176	3.42947	412.936
	346	TKW_C_2018	wsnp_Ra_c22775_32274079	4A	710663372	2	7.66212	0.00086648	0.000992623	3.22382	-0.097002	0.01572	0.90058	-11.717	16.3407	0.00013407	73	0.22969	9.21325	21.7455	436.56
	347	BY_T_2018	RFL_Contig2531_987	4A	727117255	2	13.361	8.8527e-06	0.00146291	3.10451	1.25199	7.58634	0.00718	1.58316	2.30627	0.13252	89	0.17675	0.51848	1.79703	330.045
	348	DM_T_2017	Ra_c16805_332	4A	740496913	2	8.40285	0.00046419	0.000944091	3.12098	-0.97997	1.71545	0.19377	-4.9362	8.8059	0.00389	89	0.17776	0.43269	12.1569	474.745
	349	CHL_C_2016	Excalibur_c34115_1070	4A	743950202	2	9.42371	0.0002967	0.000871639	3.00671	1.16836	0.66559	0.41736	-22.374	14.1005	0.00035483	73	0.21216	13.3398	30.614	483.869
	350	CHL_T_2016	GENE-3126_21	4B	1048059	2	10.4079	0.00011035	0.000634273	3.15231	0.21675	3.18323	0.07792	1.69906	12.384	0.00069473	89	0.17968	0.01726	0.21154	124.604
	351	PH_C_2017	Tdurum_contig30760_393	4B	3861016	2	7.62287	0.00089584	0.000993541	4.14681	-0.78099	1.15608	0.28597	-23.513	21.0099	1.9421e-05	73	0.30494	9.21325	21.7455	436.56
	352	CHL_C_2016	Tdurum_contig42211_2280	4B	97922370	2	10.0018	0.00015112	0.000652878	3.67613	-0.68056	0.87943	0.35145	-15.128	17.5806	7.6358e-05	76	0.23138	2.36567	34.534	564.606
	353	TKW_C_2017	BS00074440_51	4B	169935719	2	7.67743	0.0008553	0.00099534	3.24626	1.61737	12.6505	0.00061347	-1.0621	1.00912	0.31793	89	0.18554	0.42493	5.51282	404.492
	354	DM_C_2018	BS00074440_51	4B	169935719	2	10.0938	0.00011542	0.000615263	3.93772	-4.0932	17.3748	7.287e-05	7.88292	7.79597	0.00645	89	0.2294	2.13176	3.42947	412.936
	355	CHL_14DAG_T_H	RFL_Contig6093_1801	4B	504936214	2	8.48131	0.00043472	0.000942131	3.00389	-3.1988	6.89353	0.01062	-12.15	7.02441	0.00993	73	0.21194	13.3398	30.614	483.869
	356	RL_C_2017	wsnp_Ex_c40815_47789152	4B	530969265	2	7.99874	0.00074376	0.00100127	3.17137	-1.3525	10.6972	0.00154	-3.1502	4.80529	0.03107	89	0.18088	0.43269	12.1569	474.745
	357	RL_C_2017	Kukri_c5502_2513	4B	535070561	2	7.64748	0.00099109	0.000997124	3.10492	6.71186	14.0863	0.00031647	-7.8325	13.7119	0.00037561	89	0.17673	1.1071	10.7271	469.811
	358	RL_C_2017	BS00046613_51	4B	535085109	2	8.07201	0.00070073	0.00101353	4.01892	0.41038	0.38564	0.53662	-23.525	21.0044	1.9464e-05	73	0.29424	9.21325	21.7455	436.56
	359	GpS_C_2016	IAAV3421	4B	538997369	2	8.64159	0.00044245	0.000943418	3.82068	0.5514	0.14561	0.70392	-24.633	18.1286	6.3055e-05	73	0.27782	3.68286	24.2315	447.396
	360	SpS_C_2018	BobWhite_c665_296	4B	539967132	2	8.87896	0.00031226	0.000874593	3.59805	-1.6098	3.79478	0.05467	7.63216	11.5142	0.00105	89	0.20765	1.55179	33.7026	564.665
	361	DM_T_2018	IAAV8975	4B	558057833	2	10.1178	0.00011319	0.000618335	3.95456	-0.019339	0.00050764	0.98209	-23.396	20.7223	2.18e-05	73	0.28889	9.21325	21.7455	436.56
	362	GY_T_2017	BS00068456_51	4B	570893141	2	7.83288	0.000782	0.000995958	3.00801	-0.9919	10.6677	0.00169	0.84832	1.86923	0.17594	73	0.21273	0.97114	2.38768	275.206
	363	DM_T_2018	Excalibur_c17206_256	4B	573275649	2	8.24168	0.0005313	0.000962162	3.68914	-3.1018	13.4974	0.00041451	5.30167	10.38	0.0018	89	0.21344	2.13176	3.42947	412.936
	364	DM_T_2018	Ra_c11324_1513	4B	574950376	2	8.24793	0.00052852	0.000962401	3.03569	-2.5785	11.3461	0.00113	5.02532	6.59065	0.01198	89	0.1725	2.13176	3.42947	412.936
	365	DM_T_2018	CAP8_c1408_167	4B	579406760	2	7.66234	0.00086632	0.000994162	3.32951	0.13237	0.03768	0.84665	-10.183	16.9352	0.00010411	73	0.23808	9.21325	21.7455	436.56
	366	DM_T_2018	Ra_c32919_1154	4B	590859013	2	8.575	0.00040203	0.000939017	3.23628	1.60253	5.06116	0.02702	9.32444	12.8879	0.00054936	89	0.18491	5.69272	31.0079	552.943
	367	SpS_C_2018	tplb0026o15_1634	4B	600655673	2	8.70693	0.0003602	0.000908749	3.45466	1.86547	8.08123	0.00559	6.27453	15.1171	0.00019837	89	0.19859	0.55549	6.52109	415.322
	368	PH_T_2016	Jagger_c6334_114	4B	609474539	2	8.03388	0.00072279	0.00100794	3.36648	0.7997	5.11725	0.02621	6.84337	13.4059	0.00043234	89	0.19305	0.19437	6.33864	416.53
	369	CHL_T_2016	Tdurum_contig59914_323	4B	643650839	2	8.07572	0.00069862	0.00101715	3.59105	0.37847	0.25023	0.61819	-12.9	18.0925	5.3311e-05	89	0.20721	0.48919	16.4077	499.973
	370	PH_C_2018	Kukri_c29008_195	4B	652283174	2	7.57686	0.00093156	0.0010045	3.23109	-1.4665	13.2304	0.0004688	-3.3546	1.77349	0.18647	89	0.1846	0.42493	5.51282	404.492
	371	DM_T_2017	Kukri_c93922_206	4B	653011541	2	8.91511	0.000308	0.000870034	4.01951	0.08759	0.01366	0.90732	-16.078	21.2208	1.8507e-05	71	0.29823	10.5703	20.4018	435.5
	372	CHL_T_2016	BS00012531_51	4B	657641617	2	10.9959	7.2844e-05	0.000908488	3.53066	-0.87293	3.79379	0.05471	5.66268	16.2388	0.00012018	89	0.20322	1.34942	6.51084	437.105
	373	CHL_C_2016	JD_c48945_490	4B	667728764	2	10.6809	8.9468e-05	0.000788511	4.17493	-0.011685	0.14711	0.70226	1.17665	21.5128	1.2461e-05	89	0.24483	0.00518	0.05933	8.62635
	374	Na_T_H	wsnp_Ex_c19844_28855741	4B	670410114	2	7.95318	0.00068678	0.00101331	3.30986	-2.4966	15.4519	0.00017068	2.94053	15.2341	0.00018819	89	0.18942	0.98363	0.75498	313.672
	375	CHL_T_2016	Kukri_c35140_75	4D	208557839	2	10.4946	0.00010323	0.000725905	3.06555	90145.8	15.2268	0.00020637	-49446	0.55168	0.45995	78	0.18412	11128000000	15607000000	2349.58
	376	CHL_T_2016	wsnp_Ex_c12526_19951640	4D	451175737	2	10.6364	9.5684e-05	0.000771306	4.10043	0.98061	0.87594	0.35254	-24.213	21.6528	1.5023e-05	73	0.30105	9.21325	21.7455	436.56
	377	FLA_C_2017	BS00023112_51	4D	455764078	2	8.20982	0.0005457	0.000969644	3.7058	1.07907	2.09993	0.15177	-8.5647	16.1487	0.00014555	73	0.26841	9.21325	21.7455	436.56
	378	FLA_T_2017	BS00023112_51	4D	455764078	2	8.47082	0.00043855	0.00094424	3.36179	3.37377	16.9048	8.955e-05	3.44741	3.11771	0.08099	89	0.19275	2.13176	3.42947	412.936
	379	FLA_C_2017	BS00106571_51	4D	455764157	2	8.13647	0.00058039	0.000991312	3.27145	0.32118	1.77508	0.18708	2.99953	15.7844	0.00017021	73	0.23344	0.97114	2.38768	275.206
	380	FLA_T_2017	BS00106571_51	4D	455764157	2	8.40993	0.00046145	0.000956171	3.75567	0.72496	1.03784	0.31183	-12.652	19.3902	3.7444e-05	73	0.27249	9.21325	21.7455	436.56
	381	DM_T_2018	Excalibur_c15141_684	4D	503271420	2	9.30208	0.00022021	0.000774249	3.6622	-4.2031	18.571	4.5191e-05	2.76319	0.96104	0.32981	85	0.21455	2.02284	3.8118	413.169
	382	NA_C_H	wsnp_Ex_c3620_6612294	5A	2122659	2	7.97526	0.0006648	0.00100787	3.00429	2.01954	5.30856	0.02363	19.9797	10.6075	0.00161	89	0.17053	10.2924	33.2545	579.489
	383	CHL_C_2016	RAC875_c2061_292	5A	2896127	2	9.75117	0.0001919	0.000741789	3.17459	0.13155	0.01538	0.90166	-14.032	14.8244	0.00025814	73	0.22581	9.21325	21.7455	436.56
	384	FLA_C_2017	wsnp_Ex_c16551_25061550	5A	4848361	2	7.68261	0.00085155	0.000996238	3.01749	0.03638	0.31054	0.5788	0.99234	14.9418	0.00021467	89	0.17138	0.00309	0.0568	2.41118
	385	FLA_C_2017	IAAV1592	5A	4849466	2	7.68261	0.00085155	0.000998005	3.27941	0.00317	0.00183	0.96596	1.11303	15.5427	0.00016387	89	0.18756	0.01017	0.06119	23.6633
	386	FW_C_H	wsnp_Ex_c28908_37989067	5A	9840632	2	7.54541	0.00095682	0.000997568	5.02658	-0.052157	0.11205	0.73864	4.18423	26.1375	1.9004e-06	89	0.30184	0.2319	1.25883	274.567
	387	FW_C_H	wsnp_Ku_c1254_2498515	5A	9845462	2	7.54541	0.00095682	0.000999144	3.40875	-0.18795	0.1212	0.72858	-9.4163	16.9397	8.8187e-05	89	0.19567	4.37485	11.9095	498.112
	388	CHL_C_2016	Ex_c13534_401	5A	86873637	2	10.1997	0.00012961	0.000620813	3.25937	-0.88298	7.26915	0.00855	-6.8751	10.9585	0.0014	83	0.19673	0.88715	3.58476	387.449
	389	CHL_T_2016	wsnp_RFL_Contig4136_4696148	5A	358048360	2	10.3998	0.00011105	0.0006117	3.37698	-1.5745	2.7692	0.10056	-22.507	14.3407	0.00031916	73	0.24131	13.3398	30.614	483.869
	390	CHL_T_2016	wsnp_BE426080A_Ta_2_1	5A	361873976	2	10.3998	0.00011105	0.000616841	3.19086	0.25206	6.66572	0.01181	2.44605	8.86168	0.00393	77	0.19445	0.02839	0.61296	213.166
	391	CHL_T_2016	wsnp_Ra_c13_24540	5A	414049427	2	10.8373	7.9379e-05	0.000846283	3.23961	-0.37281	4.11538	0.04559	1.39505	15.7488	0.00014946	89	0.18509	0.22827	0.77479	260.445
	392	CHL_T_2016	wsnp_Ra_c13_24540	5A	414049427	2	10.6459	9.1898e-05	0.000778777	3.32632	2.69327	5.3135	0.02427	-4.519	14.6418	0.00028818	70	0.25092	5.14008	4.24287	347.276
	393	CHL_T_2016	BobWhite_c15454_63	5A	414164089	2	10.6459	9.1898e-05	0.000788891	3.15969	3.18266	5.80725	0.01871	-4.8551	13.2321	0.00053572	70	0.23116	6.63964	5.39561	363.624
	394	Na_C_H	Kukri_c36747_195	5A	438267529	2	7.67053	0.00086032	0.000994181	3.95491	-0.037533	0.00252	0.96007	-23.381	20.7671	2.1411e-05	73	0.28892	9.21325	21.7455	436.56
	395	Na_C_H	Kukri_c36747_195	5A	438267529	2	7.67053	0.00086032	0.000995922	3.69278	-1.1512	6.58589	0.01201	-3.678	8.31442	0.00497	89	0.21368	0.42493	5.51282	404.492
	396	CHL_T_2016	BS00066569_51	5A	444529778	2	10.5152	0.0001016	0.000729974	3.7204	-3.7552	14.6559	0.00024428	-7.1812	8.10615	0.00552	89	0.21544	6.34138	27.0766	558.27
	397	Chl_T_2018	BS00076190_51	5A	456059101	2	9.25198	0.00022947	0.000781854	3.26711	1.06263	1.88306	0.17356	10.4723	16.0356	0.00013153	89	0.18683	5.69272	31.0079	552.943
	398	Chl_T_2018	RFL_Contig5137_917	5A	457076773	2	9.4562	0.00019403	0.000745662	3.00489	-0.090504	0.31786	0.57437	2.16436	13.6462	0.0003871	89	0.1706	0.2319	1.25883	274.567
	399	Chl_T_2018	RAC875_c1437_1644	5A	488416664	2	12.245	2.092e-05	0.0012571	3.89963	1.23567	7.552	0.0073	-8.2923	12.1324	0.00078163	89	0.22694	0.70276	16.1812	496.405
	400	Na+_T_2017	RFL_Contig3135_689	5A	538314500	2	8.73797	0.00035103	0.000895872	3.76619	-0.31066	0.07591	0.78373	-12.835	18.7568	4.8589e-05	73	0.27335	9.21325	21.7455	436.56
	401	SpS_T_2017	wsnp_Ku_c21275_31007309	5A	565550080	2	8.36446	0.00047934	0.000954349	3.088	0.64078	0.31506	0.57605	-14.659	15.3235	0.00018079	89	0.1757	4.37485	11.9095	498.112
	402	DM_T_2018	wsnp_Ex_c1138_2185522	5A	571155079	2	7.57675	0.00093165	0.00100297	3.97922	0.31146	0.1479	0.70172	-23.366	20.7566	2.1501e-05	73	0.29093	9.21325	21.7455	436.56
	403	CHL_T_2016	BobWhite_c48730_723	5A	573650405	2	9.84084	0.00017132	0.000707766	5.47907	1.27958	2.11672	0.14976	-31.196	26.4162	2.0281e-06	80	0.35622	2.36567	34.534	564.606
	404	SpS_T_2018	Tdurum_contig86202_175	5A	578063880	2	9.01306	0.00031395	0.000875616	3.59805	1.60975	3.79478	0.05467	7.63216	11.5142	0.00105	89	0.20765	1.55179	33.7026	564.665
	405	SpL_T_2018	Tdurum_contig52695_388	5A	578449341	2	7.93458	0.00074211	0.00100519	3.10105	2.08816	2.36859	0.12747	13.531	15.3341	0.00017993	89	0.17649	10.2924	33.2545	579.489
	406	TKW_C_2018	Tdurum_contig52695_388	5A	578449341	2	7.73171	0.00087804	0.000997224	3.38305	-0.14475	0.09453	0.75924	-4.8833	17.0245	8.4961e-05	89	0.19408	0.43269	12.1569	474.745
	407	DM_T_2018	BS00022753_51	5A	610217011	2	8.32132	0.00052101	0.000970106	3.47918	-3.2286	14.7888	0.00023003	4.3451	8.92093	0.00367	89	0.20013	2.13176	3.42947	412.936
	408	RL_C_2017	GENE-2848_248	5A	633863609	2	8.33945	0.00056424	0.000989291	4.05774	0.99319	0.61887	0.43412	-23.9	21.3753	1.6779e-05	73	0.29748	9.21325	21.7455	436.56
	409	TKW_C_2018	wsnp_Ex_c54655_57455562	5A	656935865	2	7.51221	0.00098424	0.00100399	4.71872	0.33378	1.77624	0.18613	5.24452	19.6169	2.7695e-05	89	0.28093	0.2319	1.25883	274.567
	410	KUtE_C_2018	CAP8_rep_c4852_130	5A	657382452	2	7.61098	0.00090494	0.000998607	3.96497	-0.24352	0.06249	0.80334	-23.57	20.7085	2.1922e-05	73	0.28975	9.21325	21.7455	436.56
	411	RL_C_2017	wsnp_Ex_rep_c107017_90850230	5A	663291378	2	8.00135	0.00074218	0.00100323	4.5817	0.01551	0.01041	0.91898	5.72166	24.1173	4.71e-06	83	0.28521	0.08087	1.2001	274.428
	412	BY_C_2018	BS00032003_51	5B	2559480	2	7.61904	0.00089877	0.000993456	3.04838	2.11513	3.65018	0.0594	16.5107	13.7549	0.00036828	89	0.17324	10.2924	33.2545	579.489
	413	BY_C_2018	BS00083715_51	5B	10445153	2	8.16351	0.00056735	0.0009843	3.11633	2.59856	1.28307	0.26119	-24.204	15.8429	0.00016597	73	0.22072	13.3398	30.614	483.869
	414	BY_T_2017	RAC875_c51548_403	5B	72007967	2	8.05793	0.00062005	0.000994789	3.02269	1.55314	0.75532	0.38777	-23.635	15.36	0.00020447	73	0.21341	13.3398	30.614	483.869
	415	CHL_T_2016	BS00063266_51	5B	232295613	2	10.5492	9.8981e-05	0.000752028	3.49887	-5.3324	17.7119	6.2899e-05	-3.8899	2.07148	0.15371	89	0.20138	0.00051291	51.2913	596.235
	416	GY_T_2016	BobWhite_rep_c49783_60	5B	244411406	2	7.85919	0.00083338	0.000987212	4.00548	-0.44838	0.30509	0.58247	-23.224	20.4378	2.4451e-05	73	0.29312	9.21325	21.7455	436.56
	417	SpS_T_2017	wsnp_Ex_c12909_20457407	5B	327791589	2	8.48677	0.00043274	0.00094403	3.35414	1.76745	1.78774	0.18553	9.73949	11.0622	0.00141	73	0.23998	13.4901	32.2127	480.74
	418	KUtE_T_H	RAC875_c103701_126	5B	418812999	2	8.37023	0.00047703	0.00095841	3.29241	0.65792	0.25667	0.61388	-10.922	15.7054	0.00016575	79	0.21149	2.36567	34.534	564.606
	419	CHL_T_2016	Ku_c1083_375	5B	478128017	2	11.2005	7.0369e-05	0.00096904	3.06485	0.67294	10.7088	0.00154	1.09413	3.95699	0.04986	89	0.17422	0.98363	0.75498	313.672
	420	Chl_T_2018	wsnp_CAP12_c7952_3403722	5B	487609386	2	8.99019	0.00028479	0.000851793	3.2994	-0.32552	0.13434	0.7151	7.95493	13.2186	0.00052975	72	0.2394	7.41666	4.43597	356.631
	421	CHL_T_2016	wsnp_JD_c23569_20105699	5B	506952773	2	10.4409	0.00010758	0.000690392	3.28735	-0.568	16.5757	0.000107	-0.534	13.3357	0.000457	85	0.19317	0.01066	0.06148	23.4592
	422	CHL_14DAG_C_H	BS00098821_51	5B	507873285	2	7.55817	0.00094649	0.00100584	3.24958	0.46744	16.3447	0.00011466	-0.33393	1.31455	0.25475	89	0.18575	0.02865	0.25146	140.715
	423	CHL_T_2016	BobWhite_rep_c50822_462	5B	508795454	2	10.5709	0.00010794	0.000679508	3.30448	1.11178	1.49813	0.2243	-15.231	16.5676	0.0001039	89	0.18914	4.37485	11.9095	498.112
	424	RL_C_H	BobWhite_c7070_196	5B	516041245	2	8.06977	0.0006139	0.00101701	3.38735	3.30867	15.574	0.00016159	3.7945	7.567	0.00725	89	0.19436	2.13176	3.42947	412.936
	425	TKW_C_2018	GENE-3574_643	5B	519148851	2	9.13676	0.00025232	0.000805717	3.12978	-2.5327	1.35909	0.24765	-22.533	14.3693	0.00031517	73	0.22177	13.3398	30.614	483.869
	426	TKW_C_2018	RAC875_c19099_434	5B	519153286	2	9.13676	0.00025232	0.000809629	3.35935	-1.0586	4.65369	0.03378	5.62182	8.66234	0.00418	89	0.1926	0.19437	6.33864	416.53
	427	SpS_T_2018	Kukri_c95103_97	5B	528705127	2	7.77068	0.00079029	0.000980078	3.20818	0.21962	3.48828	0.06521	1.6837	12.1504	0.00077504	89	0.18315	0.01726	0.21154	124.604
	428	CHL_T_2016	BobWhite_rep_c62475_70	5B	531199416	2	10.6375	9.5607e-05	0.0007802	3.50255	0.05715	2.54219	0.11451	0.65722	13.2265	0.00046963	89	0.20161	0.00518	0.05933	8.62635
	429	BY_C_2016	Kukri_c46932_65	5B	531538425	2	7.80644	0.00087008	0.000995022	4.15014	0.82614	1.17627	0.28184	-23.704	21.296	1.732e-05	73	0.30522	9.21325	21.7455	436.56
	430	CHL_T_2016	Excalibur_c12048_1756	5B	577308403	2	10.4639	0.0001057	0.000698677	3.1326	1.02631	15.3798	0.00017628	0.81861	1.09415	0.29848	89	0.1784	0.98363	0.75498	313.672
	431	FLA_T_2016	RAC875_c7011_435	5B	583178260	2	7.67225	0.00098025	0.00100769	3.56703	-1.01	11.8436	0.000961	-0.154	0.17852	0.67389	76	0.26273	0.10501	1.25763	267.507
	432	RL_C_2017	Tdurum_contig47576_291	5B	604064289	2	8.00215	0.00074169	0.00100669	3.90925	-0.97914	0.67164	0.41526	-25.814	20.5053	2.3793e-05	73	0.28513	3.68286	24.2315	447.396
	433	RL_C_2017	Tdurum_contig70554_1006	5B	604140815	2	8.00215	0.00074169	0.00100876	3.0171	1.48425	3.7303	0.05673	12.3284	10.4469	0.00174	89	0.17132	10.2924	33.2545	579.489
	434	SpS_C_2018	Kukri_c10508_438	5B	617139943	2	7.79258	0.00077577	0.000995697	3.14314	0.7233	0.61509	0.43503	-13.781	14.0942	0.00031534	89	0.17911	4.37485	11.9095	498.112
	435	RL_C_2017	BS00022899_51	5B	652477913	2	7.7902	0.00088172	0.000997974	3.11409	-1.189	10.5413	0.00166	3.89131	6.19786	0.01472	89	0.1772	1.34942	6.51084	437.105
	436	RL_C_2017	Tdurum_contig59606_2411	5B	652634895	2	7.65541	0.00098466	0.000999785	3.33977	1.15004	1.69225	0.19678	-13.724	14.1051	0.00031377	89	0.19135	4.37485	11.9095	498.112
	437	RL_C_2017	BS00110293_51	5B	653655509	2	7.65541	0.00098466	0.00100132	3.8754	-4.5221	19.8246	2.5354e-05	-2.495	2.2667	0.13584	89	0.22538	2.13176	3.42947	412.936
	438	KUpE_T_H	wsnp_Ex_c23661_32900048	5B	656905309	2	7.51573	0.00098129	0.00100719	3.10287	-0.10956	0.04984	0.82387	-5.103	14.2611	0.00029223	89	0.17656	0.98363	0.75498	313.672
	439	DM_T_2018	RFL_Contig372_339	5B	670138443	2	10.0523	0.00011936	0.000631176	3.93772	-4.0932	17.3748	7.287e-05	7.88292	7.79597	0.00645	89	0.2294	2.13176	3.42947	412.936
	440	SpS_C_2018	BobWhite_c2694_494	5B	678490530	2	8.40404	0.00046373	0.000948995	3.03626	1.03948	11.1363	0.00138	0.55194	2.05666	0.15612	71	0.21405	0.23289	1.78365	315.461
	441	FLA_T_2016	Kukri_c19487_2034	5B	691449055	2	8.49856	0.00050188	0.000961573	3.82212	-0.64302	0.36848	0.54543	-15.834	19.3344	3.1241e-05	89	0.22195	4.41092	35.4648	564.535
	442	NA_C_H	Ra_c3287_1405	5B	695492536	2	9.49668	0.0001877	0.000742932	3.90233	0.29663	2.53621	0.11493	2.99571	19.3903	3.0503e-05	89	0.22711	0.2319	1.25883	274.567
	443	FW_T_H	Ra_c3287_1405	5B	695492536	2	8.07196	0.00061277	0.00101769	3.02212	-81341	11.5594	0.00102	-174480	4.49634	0.03685	89	0.17167	9152500000	15693000000	2349.83
	444	TN_C_2018	CAP8_c8456_75	5D	143783285	2	7.63455	0.000887	0.000998819	3.03017	0.04278	0.00136	0.9707	-14.157	15.1173	0.00019835	89	0.17213	4.37485	11.9095	498.112
	445	CHL_14DAG_T_H	GENE-3603_141	5D	174007037	2	8.64409	0.00039568	0.000947625	3.01917	0.01319	14.5425	0.00025716	0.00795	0.27424	0.60185	89	0.17148	3.0445e-05	0.00041458	-425.51
	446	RL_C_2017	Kukri_rep_c102790_398	5D	260795913	2	8.67931	0.00042927	0.000945825	3.10679	-0.253	13.4767	0.000434	-0.636	2.50578	0.11737	83	0.19526	0.02753	0.26292	145.452
	447	KUtE_T_H	GENE-3516_56	5D	328910921	2	7.78538	0.00079103	0.000979159	3.10621	-1.9395	1.22586	0.272	-22.637	14.5123	0.00029596	73	0.21993	13.3398	30.614	483.869
	448	RL_C_2017	Ra_c10336_666	5D	389525108	2	8.00215	0.00074169	0.00101084	3.24771	2.11914	2.02892	0.15877	-23.349	15.3628	0.00020422	73	0.23105	13.3398	30.614	483.869
	449	BY_C_2016	Kukri_c46526_103	5D	454111247	2	8.21567	0.00062364	0.000995715	3.11666	0.22294	2.98907	0.08742	1.67571	12.0229	0.00082287	89	0.17748	0.01726	0.21154	124.604
	450	CHL_T_2016	Kukri_rep_c72553_368	5D	482107733	2	8.02105	0.00073037	0.00100788	3.5971	4.15393	17.4536	7.0401e-05	-4.5173	4.61866	0.03444	89	0.20759	2.13176	3.42947	412.936
	451	NA_T_H	RAC875_c9038_1374	5D	486170386	2	8.52453	0.00041931	0.000952453	3.51145	-0.48	2.66941	0.10604	-5.72	16.0053	0.000135	87	0.20677	0.39608	5.51317	404.4
	452	RL_T_H	RAC875_c9038_1374	5D	486170386	2	8.07715	0.0006101	0.00102095	4.59317	-1.6185	2.40403	0.1247	-13.436	22.6356	7.8261e-06	89	0.27246	4.37485	11.9095	498.112
	453	RW_T_H	RAC875_c9038_1374	5D	486170386	2	7.93613	0.00068711	0.00101154	3.20818	0.21962	3.48828	0.06521	1.6837	12.1504	0.00077504	89	0.18315	0.01726	0.21154	124.604
	454	DM_C_2017	BobWhite_c2730_245	5D	507775697	2	7.54749	0.00095513	0.000998957	3.97379	-0.22239	0.11536	0.73514	-23.44	20.8728	2.052e-05	73	0.29048	9.21325	21.7455	436.56
	455	RL_C_2017	Excalibur_c7613_327	5D	528979770	2	8.00215	0.00074169	0.00101293	3.17188	0.00583	3.9659e-05	0.99499	-14.158	15.4447	0.0001971	73	0.22559	9.21325	21.7455	436.56
	456	SpS_C_2018	BobWhite_c20748_123	5D	555046489	2	8.47458	0.00043717	0.000944344	3.12857	-2.8574	6.24034	0.01484	-14.16	9.81022	0.00253	73	0.22168	13.3398	30.614	483.869
	457	FLA_C_2017	tplb0031c19_721	5D	560263653	2	7.82577	0.00075428	0.000997158	3.74941	13.5013	19.1698	4.6832e-05	13.4705	17.7226	8.4029e-05	65	0.29853	10.2082	17.9554	446.467
	458	FLA_T_2017	tplb0031c19_721	5D	560263653	2	8.51868	0.00042137	0.000947366	3.14099	-0.80627	0.10672	0.74488	-17.303	12.0276	0.00090071	73	0.22304	24.5839	61.6265	533.135
	459	CHL_C_2016	wsnp_Ex_c11055_17927932	5D	561706064	2	10.7343	0.00010572	0.00069189	3.18177	-0.18338	0.05619	0.81332	-14.273	16.1843	0.00014334	73	0.22637	9.21325	21.7455	436.56
	460	KUtE_T_H	RAC875_c13610_1239	6A	1497847	2	7.62927	0.00089099	0.000994838	3.18822	-0.75574	11.2157	0.00131	2.40093	6.59774	0.01235	73	0.22686	0.97114	2.38768	275.206
	461	BY_C_2018	BS00090253_51	6A	6735208	2	7.73011	0.00081793	0.000984794	4.42882	-1.8832	2.87807	0.09424	-25.024	22.9973	8.8397e-06	73	0.32885	9.21325	21.7455	436.56
	462	Chl_T_2018	wsnp_Ku_rep_c69659_69084797	6A	13076478	2	8.49535	0.00042966	0.000943539	3.94619	-1.8475	5.08655	0.02665	-13.805	14.3669	0.00027851	89	0.22991	4.37485	11.9095	498.112
	463	PH_T_2017	Kukri_c21443_482	6A	14354327	2	9.77004	0.00015014	0.000657235	3.12895	0.18381	3.05597	0.08401	1.68619	12.1868	0.00076194	89	0.17824	0.01726	0.21154	124.604
	464	FLA_C_2017	GENE-4050_57	6A	16565330	2	9.14864	0.00024986	0.000817611	3.05013	0.16708	2.62766	0.10868	1.70283	12.4403	0.00067668	89	0.17337	0.01726	0.21154	124.604
	465	FLA_C_2017	RAC875_c2253_238	6A	16570242	2	8.58111	0.00039999	0.000940902	3.65716	0.53747	0.34806	0.55676	-9.5903	15.3773	0.00017648	89	0.21138	4.37485	11.9095	498.112
	466	Chl_T_2018	wsnp_CAP11_c1594_882280	6A	17638596	2	11.6311	4.0516e-05	0.000863906	3.97671	-0.30199	0.13273	0.71671	-23.492	20.9198	2.0136e-05	73	0.29072	9.21325	21.7455	436.56
	467	CHL_T_2016	RAC875_c99174_63	6A	17664493	2	8.28349	0.00059034	0.00100312	3.40543	1.80026	13.8796	0.00034782	3.56393	4.15106	0.04468	89	0.19549	0.42493	5.51282	404.492
	468	FLA_C_2017	Kukri_c7458_1132	6A	23723130	2	8.22096	0.00054062	0.000963207	3.62954	0.94629	1.65295	0.2028	-8.5651	16.1221	0.00014722	73	0.26221	9.21325	21.7455	436.56
	469	CHL_T_2016	RAC875_rep_c113205_124	6A	26932233	2	7.78767	0.00088354	0.000996621	3.00975	1.10614	4.699	0.03294	-5.5103	13.6797	0.00038119	89	0.17091	0.42493	5.51282	404.492
	470	KUpE_T_2017	RAC875_c14048_313	6A	38473648	2	10.3727	0.000108	0.000673472	3.01168	-0.55681	7.51888	0.00743	-2.0084	11.4049	0.0011	89	0.17103	0.02744	1.22013	269.977
	471	BY_T_2017	RAC875_c14048_313	6A	38473648	2	12.2463	2.59e-05	0.00106999	3.33508	3.53404	2.52857	0.11631	-23.534	15.578	0.00018606	73	0.23798	13.3398	30.614	483.869
	472	GpS_C_2017	Kukri_rep_c68344_627	6A	61037778	2	7.62392	0.00089505	0.000994333	4.49267	-0.28663	5.34071	0.02323	2.45315	20.3884	1.9969e-05	89	0.2658	0.08562	0.66756	230.996
	473	KUtE_T_H	Tdurum_contig70820_833	6A	61387616	2	8.07674	0.0006103	0.00101871	3.46356	-0.77895	0.90293	0.34527	-9.8571	14.9637	0.00024291	73	0.2488	9.21325	21.7455	436.56
	474	CHL_14DAG_T_H	wsnp_Ku_c14920_23377027	6A	75073435	2	9.36231	0.00021767	0.000773548	3.08605	-0.53613	0.38404	0.53709	11.5238	15.4383	0.00017172	89	0.17557	10.2924	33.2545	579.489
	475	TKW_C_2018	wsnp_Ex_rep_c67605_66248628	6A	420089840	2	8.92026	0.00030176	0.000867232	3.12978	-2.5327	1.35909	0.24765	-22.533	14.3693	0.00031517	73	0.22177	13.3398	30.614	483.869
	476	GpS_C_2017	Kukri_c38882_391	6A	433970918	2	7.72674	0.00082026	0.000984014	4.27572	-1.4075	1.93925	0.16816	-24.588	22.3572	1.1366e-05	73	0.31581	9.21325	21.7455	436.56
	477	GY_C_2018	Tdurum_contig27441_373	6A	453912539	2	9.0914	0.00026194	0.000797891	3.40266	4.10774	17.019	8.9127e-05	3.84748	11.121	0.00129	84	0.2111	2.02284	3.8118	413.169
	478	BY_C_2017	Tdurum_contig42858_1256	6A	550073924	2	7.87725	0.00072215	0.00100918	3.12706	-0.088835	0.39716	0.53023	2.24051	14.9257	0.00021623	89	0.17814	0.2319	1.25883	274.567
	479	BY_C_2017	wsnp_Ex_c48789_53586502	6A	550073992	2	8.01706	0.00064177	0.00101243	3.03016	2.74605	13.4565	0.00042238	-0.77299	0.36946	0.5449	89	0.17216	0.96888	11.8781	473.224
	480	BY_C_2017	Ra_c11721_631	6A	550955535	2	8.57613	0.00040165	0.000941456	3.33588	0.82366	3.12182	0.0808	6.15126	15.1036	0.00019957	89	0.19105	1.04694	9.55695	462.36
	481	CHL_T_2016	wsnp_Ex_rep_c70951_69806211	6A	569122657	2	10.8499	7.8621e-05	0.000880822	3.65661	1.00111	18.4427	4.5817e-05	0.76866	0.60769	0.4378	89	0.21127	0.98363	0.75498	313.672
	482	CHL_T_2016	Excalibur_c32726_279	6A	574486279	2	7.94422	0.00077753	0.000994095	3.14314	0.7233	0.61509	0.43503	-13.781	14.0942	0.00031534	89	0.17911	4.37485	11.9095	498.112
	483	SpS_C_2018	Tdurum_contig54311_256	6A	582086953	2	8.86409	0.00033328	0.000884731	3.24615	0.38775	3.16112	0.07895	-2.1058	14.1533	0.00030694	89	0.18553	3.4546e-05	3.45459	358.827
	484	CHL_14DAG_T_H	Ra_c3533_880	6A	596383432	2	8.87105	0.00035199	0.000894867	3.03075	0.0693	0.00445	0.94698	-14.139	14.968	0.00021214	89	0.17217	4.37485	11.9095	498.112
	485	DM_T_2018	BS00011202_51	6A	599033807	2	10.5405	8.0502e-05	0.000844632	3.2439	2.13476	4.48871	0.037	-7.744	15.6463	0.00015646	89	0.18537	5.03924	27.1452	562.707
	486	BY_C_2018	BobWhite_c5872_589	6A	602710419	2	8.4843	0.00043364	0.000942882	3.15445	-3.4987	8.591	0.00456	-11.033	8.74752	0.00422	73	0.22371	13.3398	30.614	483.869
	487	DM_T_2018	Tdurum_contig30953_159	6A	605375968	2	7.83745	0.00074687	0.00100138	3.20818	0.21962	3.48828	0.06521	1.6837	12.1504	0.00077504	89	0.18315	0.01726	0.21154	124.604
	488	CHL_T_2016	Excalibur_c79991_552	6A	606979721	2	11.1521	6.723e-05	0.00100998	3.76183	-0.44685	5.22036	0.02479	2.92549	17.5654	6.7046e-05	89	0.21808	0.2319	1.25883	274.567
	489	CHL_T_2016	Kukri_c41482_311	6A	608501002	2	10.4	0.00011103	0.000621956	3.42575	-6.8453	10.2599	0.00191	19.7334	13.4799	0.00041785	89	0.19677	28.639	63.3822	632.094
	490	BY_T_2017	wsnp_Ku_c1468_2912654	6A	609003417	2	7.50676	0.00098881	0.00100092	3.89337	-1.1287	4.89204	0.02963	-9.2901	15.8236	0.00014455	89	0.2265	4.37485	11.9095	498.112
	491	CHL_T_2016	wsnp_CAP7_c5487_2464864	6A	614445884	2	8.12912	0.00066898	0.00101189	3.03265	0.9203	12.2147	0.00075202	0.00308	3.5157e-05	0.99528	89	0.17232	0.08562	0.66756	230.996
	492	CHL_T_2016	BS00058295_51	6A	615209064	2	8.48947	0.00049996	0.000966297	4.0797	-0.93292	0.751	0.38912	-22.919	19.7519	3.2299e-05	73	0.29931	9.21325	21.7455	436.56
	493	CHL_T_2016	wsnp_Ex_c7546_12900094	6A	615465932	2	9.14011	0.00029731	0.000869566	3.00671	1.16836	0.66559	0.41736	-22.374	14.1005	0.00035483	73	0.21216	13.3398	30.614	483.869
	494	SpS_T_2017	Excalibur_c5082_158	6A	615792025	2	7.95048	0.00067884	0.00100834	3.18292	-0.34029	0.14219	0.70704	9.6245	15.4795	0.00016858	89	0.1816	5.69272	31.0079	552.943
	495	BY_T_2017	RAC875_c23338_792	6A	615792720	2	9.99318	0.00012522	0.000627049	3.48605	1.36785	1.857	0.17653	-9.9317	16.3278	0.00011553	89	0.20053	4.37485	11.9095	498.112
	496	KUtE_C_2018	BS00082893_51	6B	166226	2	7.74643	0.00088187	0.000996438	4.42882	-1.8832	2.87807	0.09424	-25.024	22.9973	8.8397e-06	73	0.32885	9.21325	21.7455	436.56
	497	KUtE_T_H	Ex_c16090_1157	6B	6221474	2	8.36971	0.00047724	0.000953038	3.003	0.76254	7.00573	0.00966	-2.0005	13.0246	0.00051562	89	0.17048	0.31535	2.82649	344.368
	498	DM_T_2017	wsnp_Ku_c2119_4098330	6B	8410279	2	8.25367	0.00052598	0.000963082	3.5819	3.13614	13.6877	0.0003798	4.74638	10.1965	0.00197	89	0.20662	2.13176	3.42947	412.936
	499	Chl_T_2018	Excalibur_c64119_345	6B	14879563	2	7.71471	0.00085128	0.00099946	3.29779	0.49138	0.25342	0.61626	-10.998	16.8999	0.00010568	73	0.23556	9.21325	21.7455	436.56
	500	Chl_T_2018	BS00077897_51	6B	18590234	2	7.94782	0.00068037	0.00100835	3.15392	-0.52524	0.82572	0.36605	7.2539	12.8877	0.00054941	89	0.17972	1.04694	9.55695	462.36
	501	Chl_T_2018	BS00077897_51	6B	18590234	2	7.8807	0.00072005	0.00101267	3.1224	0.55765	0.58518	0.44686	-9.0108	15.8749	0.0001637	73	0.2217	9.21325	21.7455	436.56
	502	Chl_T_2018	Kukri_c24795_267	6B	20681251	2	14.9287	3.3184e-06	0.00109673	4.82545	0.2072	2.41084	0.12417	5.50166	22.4558	8.4281e-06	89	0.28814	0.2319	1.25883	274.567
	503	CHL_T_2016	wsnp_Ex_c4728_8444212	6B	21420467	2	10.0379	0.00018809	0.000740045	3.16823	1.14636	15.8953	0.00014	0.61804	0.64817	0.42299	89	0.18061	0.98363	0.75498	313.672
	504	Chl_T_2018	BS00011530_51	6B	40283369	2	8.22107	0.00054057	0.000965721	3.49214	1.11325	2.2157	0.1411	-7.6563	15.046	0.00023436	73	0.2511	9.21325	21.7455	436.56
	505	Chl_T_2018	Tdurum_contig33428_272	6B	40431104	2	10.5037	8.3855e-05	0.000791831	3.14291	-0.2304	3.13202	0.08031	1.67905	12.0763	0.00080249	89	0.1791	0.01726	0.21154	124.604
	506	KUtE_T_H	Kukri_c54773_76	6B	41993527	2	8.07392	0.00061176	0.00101857	3.11094	-0.45638	10.2793	0.00189	0.3353	1.107	0.29568	89	0.17713	0.08062	0.64811	213.039
	507	KUtE_T_H	Tdurum_contig47204_301	6B	42393676	2	8.36971	0.00047724	0.000955926	3.40454	0.43984	5.60566	0.02015	-1.4651	16.2989	0.00011702	89	0.19544	0.02744	1.22013	269.977
	508	CHL_C_2016	wsnp_Ex_c2936_5416717	6B	46923258	2	7.92206	0.00082483	0.000987704	4.42882	-1.8832	2.87807	0.09424	-25.024	22.9973	8.8397e-06	73	0.32885	9.21325	21.7455	436.56
	509	Chl_T_2018	BS00055768_51	6B	76052165	2	9.5266	0.0002108	0.000753183	3.5818	-0.50462	9.12346	0.00332	-1.2965	14.3374	0.00028226	89	0.20662	0.02744	1.22013	269.977
	510	KUtE_T_H	IAAV8636	6B	114367137	2	7.68634	0.00084886	0.000998392	3.21134	-0.21321	0.30358	0.58307	5.83133	14.551	0.00025617	89	0.18337	0.55549	6.52109	415.322
	511	KUtE_T_H	RAC875_c17559_3102	6B	117507224	2	7.84342	0.0007431	0.00100243	4.06905	-0.0194	0.32923	0.56772	1.15407	20.546	2.01e-05	83	0.2502	0.00524	0.05935	8.71586
	512	KUtE_T_H	wsnp_BE488206B_Ta_2_1	6B	136117970	2	8.56851	0.00040421	0.000937484	3.26305	-1.6376	5.31289	0.02358	10.2578	12.6877	0.00060294	89	0.18658	5.69272	31.0079	552.943
	513	CHL_14DAG_T_H	BS00034417_51	6B	195463758	2	9.13822	0.00025202	0.000816594	3.37534	0.85652	4.09747	0.04605	4.9843	11.8759	0.00088181	89	0.19352	1.04694	9.55695	462.36
	514	KUtE_T_H	RAC875_c35008_398	6B	226369171	2	7.62707	0.00089265	0.000995011	3.02614	0.68881	8.54255	0.00467	1.77951	9.89139	0.00244	73	0.21414	0.97114	2.38768	275.206
	515	Na_C_H	wsnp_Ex_c6466_11234080	6B	229522328	2	8.58442	0.00039888	0.000941642	3.17731	-18536	1.12776	0.29123	328800	14.7773	0.00023123	89	0.18125	9152500000	15693000000	2349.83
	516	Na_C_H	wsnp_Ex_c6466_11234080	6B	229522328	2	8.58442	0.00039888	0.000945017	3.71693	6.80097	19.4938	3.7656e-05	4.30471	5.70809	0.01971	70	0.27154	10.2082	17.9554	446.467
	517	TKW_C_2017	BS00047254_51	6B	229522451	2	8.08188	0.000651	0.0010125	3.14386	1.43922	10.3841	0.0018	0.97232	2.219	0.13998	89	0.17904	1.34942	6.51084	437.105
	518	Na_C_H	Kukri_rep_c69922_563	6B	270584323	2	7.76265	0.00079568	0.000975778	3.20818	0.21962	3.48828	0.06521	1.6837	12.1504	0.00077504	89	0.18315	0.01726	0.21154	124.604
	519	Na_C_H	Kukri_rep_c69922_563	6B	270584323	2	7.76265	0.00079568	0.000977592	3.10621	-1.9395	1.22586	0.272	-22.637	14.5123	0.00029596	73	0.21993	13.3398	30.614	483.869
	520	DM_T_2018	IACX9184	6B	452188833	2	8.50097	0.00042764	0.000945385	3.27466	2.90346	16.2525	0.00011945	2.67488	1.35222	0.24811	89	0.18728	4.37485	11.9095	498.112
	521	KUtE_C_2018	wsnp_Ex_c11917_19110580	6B	471170228	2	7.65026	0.00087525	0.000997483	3.08668	3.52013	14.937	0.00021513	3.16948	3.41543	0.06803	89	0.17562	4.37485	11.9095	498.112
	522	CHL_21DAG_T_H	wsnp_Ex_c2854_5270318	6B	481660991	2	8.17631	0.00061911	0.00101546	3.12489	0.42766	15.2476	0.00018706	-0.19568	0.73804	0.39268	89	0.17798	0.01726	0.21154	124.604
	523	CHL_21DAG_T_H	Ex_c20946_574	6B	481863635	2	7.75174	0.00082517	0.00098277	4.2263	-0.033322	0.44331	0.50731	1.18462	21.733	1.1369e-05	89	0.24819	0.00518	0.05933	8.62635
	524	CHL_21DAG_T_H	wsnp_Ex_c6143_10747643	6B	516081645	2	8.25521	0.00055034	0.000975267	3.49187	0.86405	1.65584	0.2024	-12.488	15.8957	0.00016224	73	0.25108	9.21325	21.7455	436.56
	525	CHL_14DAG_C_H	wsnp_Ex_c16836_25401702	6B	557422748	2	7.63249	0.00088856	0.000997179	3.09636	2.73882	9.25585	0.00311	16.1401	8.16127	0.00537	89	0.17624	5.69272	31.0079	552.943
	526	CHL_14DAG_T_H	Tdurum_contig57255_86	6B	630605606	2	8.68932	0.00036847	0.000919089	3.63927	-6.6711	18.504	4.4622e-05	6.28301	2.7348	0.10183	89	0.21027	4.41092	35.4648	564.535
	527	CHL_14DAG_T_H	Tdurum_contig74717_297	6B	630608204	2	8.68348	0.00037332	0.000927686	3.99311	-0.33144	0.23099	0.63229	-23.55	20.9976	1.9518e-05	73	0.29209	9.21325	21.7455	436.56
	528	DM_T_2018	Excalibur_c11817_1125	6B	651418339	2	8.05946	0.00062813	0.000998062	3.05599	0.44808	0.83688	0.36285	-3.9221	15.0074	0.00020841	89	0.17375	0.42493	5.51282	404.492
	529	DM_T_2018	Kukri_c3292_670	6B	651418713	2	8.38642	0.00047061	0.000951294	3.11302	-1.0642	11.2844	0.00117	-2.6244	8.20216	0.00526	89	0.17726	0.31535	2.82649	344.368
	530	DM_T_2018	RFL_Contig1105_1309	6B	651419032	2	8.825	0.00032655	0.000877437	3.07916	0.33694	3.00597	0.08736	1.68945	15.4967	0.00019271	73	0.21831	1.1713e-05	1.17133	215.714
	531	CHL_14DAG_T_H	wsnp_CAP12_c475_258416	6B	661340847	2	9.20074	0.00023936	0.000799076	3.6023	1.14247	2.72033	0.10273	9.83085	17.0913	8.2502e-05	89	0.20791	5.69272	31.0079	552.943
	532	CHL_14DAG_T_H	CAP12_c475_166	6B	661340959	2	9.17904	0.00024368	0.000805362	3.36688	0.66555	0.35867	0.55082	-9.535	16.0441	0.00013103	89	0.19307	4.41092	35.4648	564.535
	533	CHL_14DAG_T_H	RFL_Contig2387_1410	6B	661464161	2	9.38072	0.00020834	0.000756663	3.39615	1.1542	11.6339	0.00098857	1.80889	3.57335	0.06208	89	0.19485	1.46032	4.75365	410.983
	534	TKW_C_2018	BS00074024_51	6B	664197646	2	8.56131	0.00040664	0.000939822	4.01916	-0.21736	0.06292	0.80269	-24.066	21.2275	1.8458e-05	71	0.29833	10.5703	20.4018	435.5
	535	Na_T_H	Excalibur_c2737_197	6B	668776600	2	8.26354	0.00052164	0.000965838	3.68914	3.10179	13.4974	0.00041451	5.30167	10.38	0.0018	89	0.21344	2.13176	3.42947	412.936
	536	Na_T_H	Excalibur_c2737_197	6B	668776600	2	8.26354	0.00052164	0.000968551	3.14032	-0.97471	5.78544	0.0183	4.84853	13.4373	0.00042612	89	0.17896	0.25664	2.997	351.277
	537	CHL_14DAG_T_H	Kukri_c20060_350	6B	680474149	2	10.0937	0.00011542	0.000620265	3.2114	-3.8799	13.2727	0.00045973	7.5095	7.11621	0.00913	89	0.18337	2.52074	26.2225	543.191
	538	CHL_14DAG_T_H	wsnp_Ku_c11846_19263340	6B	680541863	2	10.0937	0.00011542	0.000625349	3.28945	0.13641	0.0119	0.91346	-14.39	15.5721	0.00018654	73	0.23489	9.21325	21.7455	436.56
	539	GpS_T_2017	BS00041633_51	6B	688607659	2	8.06838	0.00061461	0.00101564	3.23885	1.00053	2.11806	0.14921	4.11267	16.2815	0.00011792	89	0.18508	2.13176	3.42947	412.936
	540	CHL_T_2016	BS00067417_51	6B	696468351	2	8.45627	0.00051351	0.000967037	3.17421	-0.074467	0.01324	0.90871	-14.205	16.1005	0.00014859	73	0.22578	9.21325	21.7455	436.56
	541	CHL_T_2016	GENE-3863_132	6B	696640232	2	10.4	0.00011103	0.000627272	3.52883	0.83946	1.05365	0.30769	-7.0333	17.8821	6.0738e-05	85	0.21086	2.02284	3.8118	413.169
	542	RL_C_2017	BS00046264_51	6B	704974232	2	8.70721	0.00041978	0.000947012	3.15576	-1.5664	4.06898	0.04751	-9.5612	14.284	0.00032724	73	0.22432	9.21325	21.7455	436.56
	543	TN_C_2018	RAC875_c45987_106	6B	712243748	2	8.12751	0.00064437	0.00101412	3.52399	-0.0033862	10.0121	0.00215	0.02376	7.39388	0.00792	89	0.20296	3.237e-06	7.2002e-05	-584.53
	544	RL_C_2018	wsnp_CAP8_rep_c4776_2319078	6B	715751256	2	8.65793	0.00037519	0.000928841	3.06534	1.08995	5.44657	0.02194	-12.816	9.8697	0.0023	89	0.17433	0.70276	16.1812	496.405
	545	CHL_14DAG_T_H	Excalibur_c28759_1049	6B	716259182	2	8.9865	0.00029592	0.000877144	3.92314	0.47211	0.43012	0.51368	-11.934	19.4764	2.9404e-05	89	0.22842	4.37485	11.9095	498.112
	546	RL_C_2017	IACX7844	6B	716622658	2	7.8479	0.0008411	0.000991029	3.29779	-0.49138	0.25342	0.61626	-10.998	16.8999	0.00010568	73	0.23556	9.21325	21.7455	436.56
	547	KUtE_T_H	IACX7844	6B	716622658	2	7.90706	0.00070419	0.0010097	3.13073	-4.4195	15.6927	0.00015562	-3.6573	2.8842	0.09315	87	0.17894	1.48211	11.6206	472.856
	548	RL_C_2017	BS00022828_51	6B	718775167	2	8.22726	0.00061782	0.00101587	3.04223	-0.21264	2.58488	0.11155	1.68376	12.1459	0.00077667	89	0.17288	0.01726	0.21154	124.604
	549	Chl_T_2018	CAP11_c1087_327	6D	2271947	2	7.50135	0.00099338	0.000994885	3.3434	-1.2627	7.24621	0.00854	-2.7119	5.47589	0.0216	89	0.19161	0.42493	5.51282	404.492
	550	Chl_T_2018	BS00011365_51	6D	24557048	2	8.22107	0.00054057	0.000968338	3.27727	-0.97785	1.73728	0.19178	-8.8049	14.3689	0.00031522	73	0.23393	9.21325	21.7455	436.56
	551	Na+_T_2018	CAP12_c2800_262	6D	25760395	2	8.23274	0.0005353	0.000961504	3.51333	-0.068774	1.29392	0.25849	1.13685	17.188	7.9078e-05	89	0.20224	0.01017	0.06119	23.6633
	552	CHL_C_2016	D_F1BEJMU01AK2KX_99	6D	25804602	2	10.3437	0.00012165	0.00063818	3.28263	0.30194	0.49101	0.48537	-5.485	15.9166	0.00013868	89	0.18778	1.55539	10.4838	474.117
	553	FLA_T_2017	Kukri_c65194_111	6D	98128544	2	7.60626	0.00090858	0.000995972	3.63249	-13	18.4997	6.8705e-05	16.0964	12.5172	0.0008187	59	0.33297	10.2082	17.9554	446.467
	554	GY_C_2018	D_contig24197_66	6D	405674397	2	8.59656	0.00039487	0.000949124	3.01917	-0.01319	14.5425	0.00025716	0.00795	0.27424	0.60185	89	0.17148	3.0445e-05	0.00041458	-425.51
	555	CHL_C_2016	GENE-4221_94	6D	437167074	2	10.0469	0.00014592	0.000660638	3.39916	1.08293	5.48826	0.02145	-10.068	12.0871	0.00079843	89	0.1951	0.70276	16.1812	496.405
	556	GY_C_2018	wsnp_JD_c7795_8867843	6D	460570037	2	7.52513	0.00097347	0.00100541	4.42882	-1.8832	2.87807	0.09424	-25.024	22.9973	8.8397e-06	73	0.32885	9.21325	21.7455	436.56
	557	DM_T_2018	RAC875_c64099_90	6D	460570612	2	8.32359	0.00049604	0.000961532	3.20269	3.93118	8.14917	0.0054	9.33063	14.993	0.00020976	89	0.18283	2.52074	26.2225	543.191
	558	KUpE_T_2018	RAC875_rep_c117617_183	6D	462605209	2	7.78101	0.00080511	0.000976473	4.18188	-1.1497	2.67119	0.10667	-16.6	18.5408	5.3131e-05	73	0.30788	3.68286	24.2315	447.396
	559	TN_T_2017	RAC875_rep_c117617_183	6D	462605209	2	8.31252	0.000516	0.000968966	3.47496	0.19559	0.0642	0.80072	-11.284	17.11	9.6683e-05	73	0.24972	9.21325	21.7455	436.56
	560	KUpE_C_2017	Kukri_c110146_139	6D	467008070	2	8.55485	0.00040884	0.000941614	3.98619	0.29564	0.18968	0.66453	-23.38	20.7844	2.1262e-05	73	0.29151	9.21325	21.7455	436.56
	561	CHL_T_2016	RAC875_c18490_1903	6D	467034970	2	8.14952	0.000658	0.00101148	3.68861	-4.3089	18.7804	3.9613e-05	-2.8123	1.7901	0.18444	89	0.21341	2.13176	3.42947	412.936
	562	SpS_T_2017	wsnp_Ku_rep_c71567_71302229	6D	470627564	2	7.85335	0.00073689	0.00101265	3.00296	-0.73597	9.15626	0.00327	-1.7509	11.5646	0.00102	89	0.17049	0.02744	1.22013	269.977
	563	SpS_T_2017	RFL_Contig5744_821	6D	471071124	2	8.71109	0.00035896	0.00090909	3.31936	0.18822	1.23383	0.26976	-5.0305	15.6769	0.00015433	89	0.19001	0.98363	0.75498	313.672
	564	NA_C_H	Ku_c1006_729	7A	5080402	2	8.67845	0.00038809	0.000950102	4.03669	0.53443	0.49235	0.48521	-22.993	19.8619	3.0883e-05	73	0.29572	9.21325	21.7455	436.56
	565	CHL_T_2016	RFL_Contig3483_411	7A	7066130	2	8.09512	0.0006877	0.00101015	3.10621	-1.9395	1.22586	0.272	-22.637	14.5123	0.00029596	73	0.21993	13.3398	30.614	483.869
	566	NA_C_H	RFL_Contig3483_628	7A	7066347	2	10.7474	7.4405e-05	0.000894213	3.52363	-2.1906	3.40806	0.06911	15.041	16.9313	0.00010428	73	0.25364	1.95519	58.1177	498.717
	567	NA_C_H	RAC875_c66882_301	7A	7134123	2	9.81168	0.0001661	0.000690516	3.72563	2.18568	1.60347	0.21065	-25.661	20.0375	3.7762e-05	59	0.36058	10.5703	20.4018	435.5
	568	NA_C_H	RAC875_c1126_1569	7A	8779141	2	7.76675	0.0008599	0.000997182	3.35716	-1.2965	8.35403	0.00487	-2.886	5.11945	0.02618	89	0.19247	0.42493	5.51282	404.492
	569	NA_C_H	BS00068863_51	7A	14345731	2	10.17	0.00010852	0.000652107	3.91489	11.5512	13.318	0.00051564	14.8048	20.6167	2.3976e-05	70	0.30245	10.2082	17.9554	446.467
	570	RL_C_H	BS00068863_51	7A	14345731	2	9.47948	0.00019037	0.000740203	3.30106	-0.2306	0.06578	0.79834	-7.5562	16.1726	0.00014407	73	0.23582	9.21325	21.7455	436.56
	571	RW_C_H	BS00068863_51	7A	14345731	2	7.9832	0.00066036	0.00100808	3.83307	-0.3815	0.21902	0.64124	-25.006	19.624	3.4029e-05	73	0.27884	3.68286	24.2315	447.396
	572	KUtE_C_2018	BobWhite_c5649_344	7A	21262998	2	7.58726	0.0009478	0.00100239	3.12022	-0.36418	14.4407	0.00026932	-0.011622	0.00218	0.96287	89	0.17772	0.02865	0.25146	140.715
	573	Na_T_H	Tdurum_contig85217_286	7A	30816901	2	7.87808	0.00072164	0.0010106	3.00429	-2.0195	5.30856	0.02363	19.9797	10.6075	0.00161	89	0.17053	10.2924	33.2545	579.489
	574	Na_T_H	Tdurum_contig85217_286	7A	30816901	2	7.87808	0.00072164	0.00101275	3.96617	-1.2257	0.82127	0.36756	-9.2589	12.7692	0.00060427	82	0.23811	4.14922	12.3123	498.538
	575	PH_T_2018	Tdurum_contig82438_73	7A	54997303	2	8.86061	0.00031705	0.000876862	3.96682	0.37436	0.27031	0.60492	-23.934	20.9803	2.1993e-05	67	0.30019	10.5703	20.4018	435.5
	576	CHL_T_2016	Excalibur_c15260_94	7A	63711018	2	8.94973	0.00034587	0.000889572	3.12953	-0.48338	12.2374	0.00078637	1.35157	3.78641	0.05537	79	0.19561	0.31493	1.23762	280.758
	577	FLA_T_2016	Tdurum_contig4885_1833	7A	68049666	2	8.83803	0.00039729	0.000944636	3.06979	-1.9428	9.11156	0.00334	14.7806	6.93591	0.01002	89	0.1746	5.69272	31.0079	552.943
	578	CHL_T_2016	wsnp_BF473884A_Ta_1_3	7A	71141028	2	10.6043	0.00010151	0.000737342	3.18022	0.88351	12.287	0.00072696	1.77206	7.74808	0.00661	89	0.18143	0.19435	1.81399	315.543
	579	CHL_C_2016	RAC875_c28842_99	7A	78665784	2	11.6583	4.2645e-05	0.000880886	3.64193	-4.069	16.4412	0.00010987	4.82256	9.68518	0.00252	89	0.21044	2.13176	3.42947	412.936
	580	CHL_T_2016	Kukri_c38498_186	7A	84696324	2	10.8377	7.9355e-05	0.000859896	3.90417	1.04824	19.811	2.55e-05	0.47945	0.39875	0.52941	89	0.22713	0.98363	0.75498	313.672
	581	KUpE_T_2017	IAAV1971	7A	84702267	2	8.8708	0.00031438	0.000873131	3.2119	1.46751	3.87606	0.0522	9.83362	10.9227	0.00139	89	0.1834	6.34138	27.0766	558.27
	582	KUpE_T_2017	BobWhite_rep_c57051_479	7A	91207266	2	11.0027	5.5625e-05	0.000942772	3.60059	4.14917	17.498	6.9049e-05	4.60105	4.88887	0.02968	89	0.20781	2.13176	3.42947	412.936
	583	BY_T_2017	BobWhite_rep_c57051_479	7A	91207266	2	12.5362	1.6687e-05	0.00137876	3.00786	0.32424	2.1634	0.14498	-2.1351	11.5687	0.00102	89	0.17079	3.4546e-05	3.45459	358.827
	584	FLA_C_2016	BS00051338_51	7A	168813734	2	8.60539	0.00047172	0.000950631	3.18273	-1.0673	11.3724	0.00112	-2.9471	8.11439	0.00549	89	0.18158	0.31535	2.82649	344.368
	585	FLA_T_2016	BS00051338_51	7A	168813734	2	8.12591	0.00069233	0.00101246	3.04757	-1.3802	3.71225	0.05732	-3.4244	14.3092	0.00028591	89	0.17323	0.42493	5.51282	404.492
	586	CHL_14DAG_T_H	IAAV5328	7A	236620290	2	8.10843	0.00059424	0.00100458	3.1234	1.11855	3.36113	0.07021	7.48304	14.9747	0.00021151	89	0.17791	0.19437	6.33864	416.53
	587	KUpE_T_2017	wsnp_Ex_c14009_21899923	7A	270753673	2	10.7725	6.6845e-05	0.00102755	3.96762	0.2515	0.07848	0.7802	-23.61	20.703	2.1971e-05	73	0.28997	9.21325	21.7455	436.56
	588	BY_T_2017	wsnp_Ex_c14009_21899923	7A	270753673	2	11.7194	3.1556e-05	0.00109782	3.12278	0.56239	0.82428	0.36705	-11.015	14.9123	0.00024842	73	0.22173	9.21325	21.7455	436.56
	589	Chl_T_2018	Tdurum_contig28843_80	7A	296743960	2	11.1319	5.0195e-05	0.000947968	3.82892	-1.3714	1.28006	0.26119	-9.5255	18.7541	4.1794e-05	85	0.22773	2.02284	3.8118	413.169
	590	Chl_T_2018	Ex_c41740_166	7A	410730412	2	11.2243	4.6646e-05	0.000906853	4.35382	0.99798	2.41699	0.12453	-23.358	20.744	2.1611e-05	73	0.32245	9.21325	21.7455	436.56
	591	Chl_T_2018	Tdurum_contig49723_593	7A	435727241	2	11.6987	3.2073e-05	0.00106001	3.03962	0.00118	0.84221	0.36179	0.02971	14.5969	0.00027735	76	0.20449	5.0284e-06	0.0001174	-546.27
	592	KUtE_T_H	BS00068158_51	7A	448260409	2	7.88145	0.00071959	0.00101418	3.52109	5.53347	17.522	7.2402e-05	2.91677	0.87407	0.35264	83	0.22077	4.14922	12.3123	498.538
	593	TKW_C_2018	Kukri_c45412_177	7A	485194506	2	8.75674	0.00034559	0.000892324	3.05649	-0.81821	1.45668	0.2312	13.0966	14.115	0.00033511	79	0.19373	9.84259	34.8128	563.541
	594	BY_C_2018	BS00080365_51	7A	537059049	2	7.9137	0.00070025	0.00101506	3.0636	-0.94569	12.0102	0.00082779	-0.86874	1.71551	0.19376	89	0.17414	0.98363	0.75498	313.672
	595	BY_T_2018	BS00024619_51	7A	562096495	2	7.51008	0.00098602	0.000999631	3.06956	-2.0531	7.99329	0.00584	8.08705	9.71432	0.00249	89	0.17458	5.69272	31.0079	552.943
	596	BY_C_2018	wsnp_CAP11_c1761_958064	7A	589237609	2	8.55213	0.00040977	0.000940479	3.16318	3.72306	14.3057	0.00029016	1.91365	3.26649	0.07429	87	0.18719	0.69744	11.8469	474.674
	597	CHL_T_2016	Kukri_rep_c74538_62	7A	660550464	2	10.4261	0.00010881	0.000647959	3.2714	9.03675	11.724	0.00094734	30.5195	6.46148	0.01282	89	0.1871	40.1	410.232	781.437
	598	NA_T_H	wsnp_Ex_c1309_2503198	7A	670815108	2	7.59131	0.00092019	0.000998761	4.27616	0.71502	3.30428	0.0735	-9.0543	18.3824	5.8396e-05	71	0.31732	2.02284	3.8118	413.169
	599	RL_T_H	wsnp_Ex_c1309_2503198	7A	670815108	2	8.15736	0.00057029	0.000981671	3.12159	1.18923	3.68227	0.05831	-5.7339	8.6878	0.00412	89	0.17778	1.55539	10.4838	474.117
	600	RW_T_H	wsnp_Ex_c1309_2503198	7A	670815108	2	8.14559	0.00057596	0.000988856	3.12159	1.18923	3.68227	0.05831	-5.7339	8.6878	0.00412	89	0.17778	1.55539	10.4838	474.117
	601	SpS_T_2017	BS00026622_51	7A	674272175	2	9.99843	0.00012469	0.000629161	3.62095	-3.328	16.4504	0.00010943	5.60369	7.62419	0.00704	89	0.2091	2.13176	3.42947	412.936
	602	CHL_T_2016	wsnp_JD_c20555_18262260	7A	674276749	2	10.5839	9.6377e-05	0.000758395	3.99349	0.35965	0.19277	0.66206	-23.988	21.08	2.0325e-05	69	0.30047	10.5703	20.4018	435.5
	603	SpS_T_2017	wsnp_JD_c20555_18262260	7A	674276749	2	9.30049	0.00022049	0.000767073	3.04815	-0.076577	0.0037	0.95164	11.8071	14.7917	0.00022973	89	0.17323	10.2924	33.2545	579.489
	604	CHL_T_2016	wsnp_JD_c20555_18262317	7A	674276806	2	11.1563	6.2274e-05	0.00100398	3.05062	-0.20059	2.63035	0.1085	1.7059	12.4865	0.00066222	89	0.1734	0.01726	0.21154	124.604
	605	SpS_T_2017	wsnp_JD_c20555_18262317	7A	674276806	2	8.40355	0.00046392	0.000946454	3.33745	0.20982	11.4011	0.0011	0.78199	7.96074	0.00594	89	0.19123	0.00392	0.14498	80.7649
	606	SpS_T_2017	wsnp_Ku_rep_c104159_90704469	7A	674279479	2	10.3299	9.5367e-05	0.00078797	4.25473	0.04624	0.6076	0.43783	1.2147	21.9625	1.0336e-05	89	0.25006	0.00518	0.05933	8.62635
	607	GpS_T_2016	IAAV9161	7A	679896551	2	9.13096	0.00029948	0.000868229	3.11027	-0.65422	3.7006	0.0577	6.02948	10.4952	0.0017	89	0.1771	0.19437	6.33864	416.53
	608	SpS_C_2018	IAAV9161	7A	679896551	2	7.71017	0.00083187	0.000987192	4.42882	-1.8832	2.87807	0.09424	-25.024	22.9973	8.8397e-06	73	0.32885	9.21325	21.7455	436.56
	609	SpS_T_2018	IAAV9161	7A	679896551	2	8.94898	0.00029467	0.000877373	3.33373	0.23503	0.5601	0.45626	6.22969	16.6475	0.0001003	89	0.191	0.19437	6.33864	416.53
	610	GY_T_2016	BobWhite_c19346_434	7A	692782482	2	8.58346	0.00046358	0.000951635	3.00733	0.5904	11.653	0.00097969	-1.2016	6.89465	0.01023	89	0.17076	0.02744	1.22013	269.977
	611	CHL_21DAG_T_H	BS00053365_51	7A	692907436	2	8.00289	0.00064949	0.00101253	3.72797	0.18782	1.25089	0.2665	1.92914	15.8169	0.00014498	89	0.21592	0.2319	1.25883	274.567
	612	Chl_C_2018	Kukri_rep_c70288_1087	7A	709887066	2	7.95993	0.00068289	0.00100982	3.71119	0.72824	1.43597	0.23408	6.7305	14.0231	0.00032573	89	0.21476	1.04694	9.55695	462.36
	613	CHL_14DAG_T_H	Kukri_rep_c70288_1101	7A	709887080	2	8.91605	0.00034708	0.000889224	3.50314	1.04604	9.17396	0.00338	5.07863	8.68204	0.0043	77	0.23461	1.41331	7.73917	437.802
	614	SpS_T_2017	Ku_c19745_892	7A	712058659	2	7.6692	0.00086129	0.000993565	3.01407	1.07973	5.31253	0.02358	-3.309	6.73681	0.0111	89	0.17117	0.42493	5.51282	404.492
	615	SpS_C_2018	RAC875_rep_c83934_91	7A	712417145	2	8.32758	0.00049438	0.000961133	3.10679	-0.4582	10.0391	0.00212	0.19146	0.45982	0.49953	89	0.17687	0.01726	0.21154	124.604
	616	CHL_T_2016	wsnp_Ex_c31955_40681185	7A	714595005	2	8.07451	0.00069931	0.00101592	4.10514	0.57316	0.80077	0.37417	-23.704	20.501	2.6057e-05	68	0.32673	10.5703	20.4018	435.5
	617	RL_C_2017	wsnp_Ex_c5839_10246812	7A	717036867	2	7.70265	0.00094724	0.00100502	3.11423	-0.28198	13.026	0.00051528	-0.69278	4.32949	0.04043	89	0.17735	0.02865	0.25146	140.715
	618	BY_T_2017	Tdurum_contig81947_779	7A	733815485	2	9.596	0.00017305	0.000701755	3.06993	-1.3751	1.43119	0.23502	-8.8007	15.1635	0.00020011	85	0.17789	2.36567	34.534	564.606
	619	CHL_T_2016	Excalibur_c8486_419	7B	3338664	2	10.439	0.00010774	0.000684771	3.09414	-0.46691	13.61	0.00040343	-0.51819	15.3716	0.00018238	85	0.19151	0.0047	0.05518	1.83855
	620	RL_C_2017	Tdurum_contig43523_359	7B	47741109	2	7.91439	0.00079667	0.000973381	3.20818	-0.21962	3.48828	0.06521	1.6837	12.1504	0.00077504	89	0.18315	0.01726	0.21154	124.604
	621	KUtE_T_H	Kukri_c21624_91	7B	47741772	2	7.63062	0.00088997	0.000997068	3.67985	1.04095	6.78673	0.01086	-6.86	15.0472	0.000208	87	0.21526	0.39608	5.51317	404.4
	622	KUtE_T_H	Kukri_c18530_1054	7B	59058272	2	7.76819	0.00079196	0.000978478	3.20818	-0.21962	3.48828	0.06521	1.6837	12.1504	0.00077504	89	0.18315	0.01726	0.21154	124.604
	623	CHL_14DAG_T_H	BS00021979_51	7B	92718067	2	9.14384	0.00025085	0.000816807	3.97584	1.73812	1.79642	0.18528	-27.071	20.2287	3.2768e-05	62	0.3317	10.2082	17.9554	446.467
	624	DM_T_2017	CAP11_c106_97	7B	109041583	2	7.5698	0.00093717	0.00100238	3.06278	-1.1313	6.37413	0.01341	-3.7105	6.53568	0.01233	89	0.17417	0.42493	5.51282	404.492
	625	CHL_T_2016	Excalibur_c11146_1322	7B	126556556	2	10.4819	0.00010424	0.000717736	4.1284	229511	18.3718	5.0865e-05	-126990	4.45971	0.03786	82	0.25123	11128000000	15607000000	2349.58
	626	CHL_T_2016	GENE-4867_119	7B	127022774	2	10.4819	0.00010424	0.000725291	3.77963	227201	17.763	6.9833e-05	-129700	4.556	0.03612	77	0.2369	11128000000	15607000000	2349.58
	627	CHL_14DAG_T_H	Tdurum_contig27385_131	7B	148218463	2	9.83611	0.00014828	0.000662251	3.04932	-0.10132	2.62327	0.10897	1.7338	12.8933	0.00054797	89	0.17332	0.01726	0.21154	124.604
	628	CHL_T_2016	Excalibur_c14394_94	7B	179255736	2	11.6083	4.4277e-05	0.000886882	3.82487	0.4701	0.17043	0.68099	-24.854	19.1623	4.1113e-05	73	0.27817	3.68286	24.2315	447.396
	629	CHL_C_2016	Kukri_rep_c73612_444	7B	203744963	2	10.0142	0.00014967	0.000663972	3.59856	-4.2008	18.251	4.9774e-05	3.58806	1.31679	0.25435	89	0.20768	2.13176	3.42947	412.936
	630	CHL_14DAG_T_H	Kukri_c19163_1783	7B	401554913	2	9.25943	0.00022807	0.000785178	3.96658	0.0128	0.10782	0.74358	1.16575	20.708	2.09e-05	76	0.25816	0.00524	0.05935	8.71586
	631	CHL_T_2016	Tdurum_contig50984_553	7B	426881539	2	10.4661	0.00010551	0.000704466	3.44495	1.17932	16.6897	9.8449e-05	0.16333	0.07544	0.78424	89	0.19789	0.98363	0.75498	313.672
	632	RL_C_2017	BS00064085_51	7B	538056668	2	8.48701	0.00050095	0.000965388	4.0797	0.93292	0.751	0.38912	-22.919	19.7519	3.2299e-05	73	0.29931	9.21325	21.7455	436.56
	633	RL_C_2017	Excalibur_rep_c106939_325	7B	571568120	2	7.85757	0.00083449	0.000986758	3.76553	0.25035	0.072	0.78923	-12.696	19.622	3.4056e-05	73	0.2733	9.21325	21.7455	436.56
	634	CHL_T_2016	Kukri_c21426_234	7B	574477210	2	10.8422	7.9084e-05	0.000871242	4.01603	0.47103	0.2799	0.59844	-15.864	19.906	3.0334e-05	73	0.294	9.21325	21.7455	436.56
	635	KUpE_T_2017	Kukri_c14804_757	7B	584812776	2	10.7034	7.0641e-05	0.000952933	3.45957	-4.1028	15.0839	0.00022599	4.91047	16.9462	0.00010116	75	0.22047	2.02284	3.8118	413.169
	636	BY_T_2017	Kukri_c14804_757	7B	584812776	2	12.2028	2.1618e-05	0.00119079	3.89963	1.23567	7.552	0.0073	-8.2923	12.1324	0.00078163	89	0.22694	0.70276	16.1812	496.405
	637	RL_C_2017	Tdurum_contig58110_213	7B	593411429	2	7.77815	0.00089045	0.000995918	3.15078	-0.036388	0.44867	0.50476	0.74838	15.7932	0.00014652	89	0.17961	0.00518	0.05933	8.62635
	638	KUtE_T_H	Tdurum_contig58110_213	7B	593411429	2	8.70038	0.00036217	0.000910245	4.67944	-8.7273	24.4516	3.7322e-06	7.46852	2.65186	0.10709	89	0.27829	4.41092	35.4648	564.535
	639	RL_C_2017	Excalibur_rep_c68565_1411	7B	593639733	2	7.69602	0.00095241	0.000997691	3.05667	-0.23999	0.68165	0.4113	5.03197	14.4065	0.00027354	89	0.17379	0.19437	6.33864	416.53
	640	KUtE_T_H	Excalibur_rep_c68565_1411	7B	593639733	2	8.07902	0.00060914	0.00102193	4.59317	1.61851	2.40403	0.1247	-13.436	22.6356	7.8261e-06	89	0.27246	4.37485	11.9095	498.112
	641	CHL_C_2016	GENE-4608_569	7B	630109709	2	9.51895	0.00022045	0.000770992	3.21446	-0.44038	9.8848	0.00229	0.80057	2.46112	0.12037	89	0.18354	0.01726	0.21154	124.604
	642	KUtE_C_2018	BS00055583_51	7B	704627910	2	7.71505	0.00091281	0.000995656	3.31187	-0.86483	0.77405	0.38198	-8.9965	17.0388	9.964e-05	73	0.23668	9.21325	21.7455	436.56
	643	CHL_T_2016	Kukri_rep_c79716_287	7B	718467231	2	7.98238	0.00075373	0.000998428	4.74715	-10.5	24.5718	3.93e-06	10.7776	22.3946	9.43e-06	83	0.295	0.618	16.139	499.775
	644	CHL_T_2016	BS00096151_51	7B	718471308	2	7.94432	0.00077746	0.000995932	3.14314	0.7233	0.61509	0.43503	-13.781	14.0942	0.00031534	89	0.17911	4.37485	11.9095	498.112
	645	CHL_14DAG_T_H	Excalibur_c20408_81	7B	727634550	2	9.11826	0.0002562	0.00080642	3.2146	3.36374	8.30799	0.00498	-4.932	3.10745	0.08149	89	0.18355	5.03924	27.1452	562.707
	646	RL_C_2017	Kukri_c25145_461	7B	730814077	2	8.58689	0.0004623	0.000954938	3.52871	0.87704	0.69592	0.40647	-11.131	17.6444	6.4778e-05	89	0.20326	4.41092	35.4648	564.535
	647	PH_T_2017	RAC875_c34939_963	7B	741576552	2	7.59487	0.00091741	0.000999025	4.11527	0.58521	0.87712	0.35221	-16.011	20.6138	2.2774e-05	73	0.30229	9.21325	21.7455	436.56
	648	KUtE_T_H	RFL_Contig3338_394	7B	750570363	2	8.57253	0.00040286	0.000937642	3.35798	-0.86945	3.51213	0.06432	6.79727	14.9176	0.00021703	89	0.19243	1.04694	9.55695	462.36
	649	FLA_T_2017	Ku_c1620_2000	7D	3856881	2	7.98684	0.00065834	0.00100966	3.27557	4.32115	15.8448	0.00014319	-0.96543	0.06536	0.79882	89	0.18737	0.96888	11.8781	473.224
	650	Na_C_H	wsnp_Ra_c8297_14095831	7D	14881669	2	9.98557	0.000126	0.000621537	3.20195	1.29527	1.60803	0.20827	-13.584	13.3453	0.00044981	87	0.18931	4.14922	12.3123	498.538
	651	Na_C_H	wsnp_Ra_c8297_14095831	7D	14881669	2	9.98557	0.000126	0.000626211	3.32734	-1.2478	1.6238	0.206	-13.628	13.8437	0.00035358	89	0.19057	4.37485	11.9095	498.112
	652	Na+_T_2018	wsnp_Ra_c8297_14095831	7D	14881669	2	7.83003	0.00075157	0.000999573	3.37053	-0.61669	15.5502	0.00016332	0.99617	2.88944	0.09278	89	0.1933	0.40492	1.14792	278.831
	653	CHL_T_2016	IAAV1125	7D	20952942	2	10.2678	0.00012296	0.000634973	3.39079	1.01581	1.76542	0.18746	11.2255	16.3234	0.00011575	89	0.19457	1.55179	33.7026	564.665
	654	BY_C_2018	D_GDS7LZN02FSYZC_227	7D	58491765	2	7.5148	0.00098207	0.00100487	3.24541	-2.5126	2.01584	0.1601	-22.546	14.3916	0.00031209	73	0.23087	13.3398	30.614	483.869
	655	CHL_T_2016	RFL_Contig3425_378	7D	97615979	2	10.7812	8.2854e-05	0.000829795	3.38746	-0.51335	4.53881	0.03599	-1.9905	15.1647	0.00019416	89	0.19437	3.4546e-05	3.45459	358.827
	656	CHL_T_2017	RFL_Contig1820_846	7D	101559053	2	7.52376	0.0009746	0.00100501	3.0346	0.66671	3.68163	0.05833	4.65086	11.8835	0.00087869	89	0.1723	1.34942	6.51084	437.105
	657	CHL_T_2017	wsnp_Ex_c20320_29383710	7D	104574597	2	7.75417	0.00080142	0.000973784	3.63884	0.18915	0.07174	0.78947	15.1573	18.5013	4.4674e-05	89	0.21024	1.55179	33.7026	564.665
	658	SpS_C_2017	BS00010616_51	7D	104903169	2	7.77692	0.00078612	0.000978579	3.15271	0.17561	0.32117	0.57238	-5.1573	15.7341	0.00015044	89	0.17964	0.98363	0.75498	313.672
	659	KUpE_T_2017	Kukri_c21255_1076	7D	619878855	2	10.7172	6.9864e-05	0.00100392	3.15533	-1.5264	4.78603	0.03203	-12.749	12.9438	0.0005944	73	0.22429	9.21325	21.7455	436.56
	660	BY_T_2017	Kukri_c21255_1076	7D	619878855	2	12.6786	1.4947e-05	0.00164666	3.01117	-0.74116	14.7789	0.00023106	-0.79079	0.2001	0.65576	89	0.17099	0.25664	2.997	351.277
	661	CHL_T_2016	Excalibur_c19455_3496	7D	638461766	2	8.03094	0.00072452	0.001004	3.09881	-1.28	3.61407	0.06064	10.8952	12.426	0.00068119	89	0.17639	1.55179	33.7026	564.665
	*Trait nomenclature is presented in Table 2 legends.

## Sheet: Table S5b
	Table S5b. MTA identified by single-locus one-dimensional GWAS model.
	Sno	Trait*	SNP Name	Chr	Position (bp)	df	F	p-value	q-value	-log10p	add_effect	add_F	add_p	dom_effect	dom_F	dom_p	errordf	MarkerR2	Genetic Var	Residual Var	-2LnLikelihood
	1	DM_C_2018	Tdurum_contig42479_3110	1A	12506082	2	15.5544	1.7143e-06	0.000997648	5.76591	10.0806	30.9241	2.9716e-07	-8.9931	16.9074	8.9447e-05	89	0.35351	0.96888	11.8781	473.224
	2	BY_T_2017	JD_c285_1438	1A	551484556	2	13.2815	9.4063e-06	0.000997568	5.02658	-0.052157	0.11205	0.73864	4.18423	26.1375	1.9004e-06	89	0.30184	0.2319	1.25883	274.567
	3	DM_C_2018	GENE-0762_185	2A	770412714	2	14.6877	3.6882e-06	0.000999026	5.43319	9.96702	29.2017	6.5523e-07	-9.98	24.6681	3.7855e-06	83	0.34931	1.48211	11.6206	472.856
	4	CHL_T_2016	BS00022478_51	2B	783226928	2	10.9705	7.787e-06	0.000159207	5.10863	0.57316	0.80077	0.37417	-23.704	20.501	2.6057e-05	68	0.32673	10.5703	20.4018	435.5
	5	BY_T_2018	RFL_Contig2531_987	4A	727117255	2	13.361	8.8527e-06	0.000955911	5.05292	1.31958	18.7198	4.0659e-05	-3.0523	16.356	0.00011409	89	0.30364	0.31535	2.82649	344.368
	6	CHL_T_2018	Kukri_c24795_267	6B	20681251	2	14.9287	3.3184e-06	0.000707766	5.47907	1.27958	2.11672	0.14976	-31.196	26.4162	2.0281e-06	80	0.35622	2.36567	34.534	564.606
	*Trait nomenclature is presented in Table 2 legends.
